# Supplementary material for: Reliability and Validity of Slovenian Versions of IPAQ-SF, GPAQ, and EHIS-PAQ for Assessing Physical Activity and Sedentarism of Adults
Source: Int J Environ Res Public Health. 2021 Dec 31;19(1):430. doi: 10.3390/ijerph19010430 (PMC8744779; doi:10.3390/ijerph19010430)
Supplement: Supplementary file 1 [file ijerph-19-00430-s001.zip]

Archive with 1 entries (1 files):
- ijerph-1511358-supplementary.xlsx
