# Supplementary material for: Reliability and Validity of Slovenian Versions of IPAQ-SF, GPAQ, and EHIS-PAQ for Assessing Physical Activity and Sedentarism of Adults
Source: Int J Environ Res Public Health. 2021 Dec 31;19(1):430. doi: 10.3390/ijerph19010430 (PMC8744779; doi:10.3390/ijerph19010430)
Supplement: Supplementary file 1 [file ijerph-19-00430-s001.zip › ijerph-1511358-supplementary.xlsx]

## Sheet: Data
ParticipantID	Sex	Age	Education	AC_VPA_mean	AC_MPA_mean	AC_SB_Mo	AC_MVPA_Mo	AC_SB_Tu	AC_MVPA_Tu	AC_SB_We	AC_MVPA_We	AC_SB_Th	AC_MVPA_Th	AC_SB_Fr	AC_MVPA_Fr	AC_SB_St	AC_MVPA_St	AC_SB_Sn	AC_MVPA_Sn	IPAQ_VPA_1	IPAQ_VPA_hours1	IPAQ_VPA_min1	IPAQ_MPA_1	IPAQ_MPA_hours1	IPAQ_MPA_min1	IPAQ_walk_1	IPAQ_walk_hours1	IPAQ_walk_min1	IPAQ_sit_hours1	IPAQ_sit_min1	GPAQ_workVPA1	GPAQ_workVPA_days1	GPAQ_workVPA_hours1	GPAQ_workVPA_min1	GPAQ_workMPA1	GPAQ_workMPA_days1	GPAQ_workMPA_hours1	GPAQ_workMPA_min1	GPAQ_transport1	GPAQ_transport_days1	GPAQ_transport_hours1	GPAQ_transport_min1	GPAQ_leisure_VPA1	GPAQ_leisure_VPA_days1	GPAQ_leisure_VPA_hours1	GPAQ_leisure_VPA_min1	GPAQ_leisure_MPA1	GPAQ_leisure_MPA_days1	GPAQ_leisure_MPA_hours1
1	0	26	6	6.14	01:54:37	06:01:30	03:05:30	06:41:30	01:54:48	02:31:06	00:13:42	06:23:54	02:34:36	06:41:00	01:29:54	06:50:24	02:51:24	05:01:48	01:55:24	2	1	0	0	-2	-2	7	1	0	6	0	2	-2	-2	-2	2	-2	-2	-2	1	7	1	30	1	2	1	0	1	2	1
2	0	24	6	3.24	01:16:50	08:06:24	01:37:30	06:50:42	01:40:30	10:19:36	00:45:06	07:42:48	02:17:00	06:46:18	00:47:54	08:47:48	02:05:06	10:32:18	00:07:24	5	2	0	0	-2	-2	2	0	15	5	0	2	-2	-2	-2	1	2	0	30	1	2	0	30	1	4	8	0	1	1	0
3	0	23	6	0.16	00:53:03	05:34:12	01:10:54	07:01:30	00:59:06	04:56:06	00:07:12	12:19:24	01:19:36	05:12:24	01:39:48	10:17:00	00:50:48	11:11:00	00:05:06	0	-2	-2	0	-2	-2	5	3	30	4	0	2	-2	-2	-2	2	-2	-2	-2	2	-2	-2	-2	2	-2	-2	-2	1	3	1
4	1	24	6	17.54	01:41:48	05:16:30	02:12:36	05:39:30	00:36:18	03:57:06	00:10:42	07:54:30	02:48:54	06:26:06	03:54:12	05:58:42	02:25:48	06:24:12	01:46:54	7	1	30	7	2	0	7	1	30	3	0	1	7	1	0	1	7	1	30	1	7	1	0	1	6	1	0	1	7	1
5	1	24	6	15.93	01:44:46	09:01:24	01:43:48	07:42:54	01:26:48	06:28:24	00:23:06	09:25:12	01:50:30	07:32:30	01:34:36	06:54:30	05:02:18	07:19:06	02:03:48	1	2	0	3	2	0	7	1	30	3	0	2	-2	-2	-2	1	3	4	0	1	5	0	45	1	3	1	30	1	7	1
6	1	22	6	2.54	01:22:54	11:29:30	00:24:30	10:04:12	00:45:30	03:20:42	00:12:24	08:58:30	01:28:00	07:07:42	01:57:24	09:27:06	03:32:48	09:06:24	01:37:30	3	1	30	3	1	0	4	0	40	7	0	2	-2	-2	-2	1	4	2	0	1	4	0	40	2	-2	-2	-2	1	3	2
7	1	23	6	2.51	01:27:32	08:46:42	00:55:30	09:26:42	00:42:42	03:47:30	00:13:42	08:58:54	01:38:30	08:45:42	01:50:30	10:43:12	03:22:42	08:15:42	01:46:42	2	1	0	1	2	0	2	0	30	8	0	2	-2	-2	-2	1	4	2	0	2	-2	-2	-2	2	-2	-2	-2	1	3	2
8	0	23	6	13.16	01:15:34	12:50:36	00:24:48	06:44:54	01:23:18	03:48:36	00:11:06	11:08:36	01:25:06	09:00:54	00:52:24	09:30:00	03:07:36	08:37:00	02:56:48	3	1	0	4	1	0	7	1	0	6	0	1	3	1	0	1	3	3	0	1	4	0	30	1	3	1	0	1	3	1
9	1	23	6	1.77	01:01:17	06:10:36	00:28:30	06:44:18	00:11:18	04:34:12	00:10:18	09:04:36	01:18:00	04:16:00	02:10:30	06:18:30	01:41:06	07:47:18	01:21:42	3	0	40	3	0	40	3	0	40	5	30	2	-2	-2	-2	2	-2	-2	-2	2	-2	-2	-2	2	-2	-2	-2	1	3	0
10	0	27	6	15.86	01:28:57	05:17:06	01:03:54	08:24:00	01:53:48	05:06:36	00:12:00	08:48:42	02:36:24	06:55:48	01:56:12	06:50:12	01:44:06	08:20:30	02:47:18	4	2	0	3	2	0	3	3	0	5	0	1	5	1	0	1	5	1	0	2	-2	-2	-2	1	6	2	0	1	2	1
11	0	29	6	2.37	01:23:48	06:39:48	01:52:30	10:52:36	00:59:54	03:38:42	00:10:30	06:40:30	01:12:12	08:27:06	01:12:12	06:37:24	03:21:48	06:48:42	01:14:06	4	1	30	1	0	45	3	0	30	5	0	2	-2	-2	-2	2	-2	-2	-2	1	3	0	30	1	4	1	0	1	2	0
12	1	23	6	5.04	01:02:01	09:16:12	01:16:18	07:48:54	00:13:48	04:18:30	00:03:42	11:07:06	01:04:42	08:01:48	01:15:06	08:14:30	02:40:48	10:25:42	01:15:00	4	1	30	2	1	0	3	0	25	5	0	2	-2	-2	-2	1	3	1	59	1	3	0	20	1	4	1	30	1	2	1
13	1	23	6	8.3	01:34:23	05:41:48	01:57:42	06:54:24	01:46:00	04:44:36	00:16:24	09:14:36	01:53:54	07:54:42	02:13:24	06:59:00	02:04:12	10:29:54	01:47:12	3	1	30	4	0	45	5	0	20	4	0	2	-2	-2	-2	1	5	0	20	1	5	0	20	1	3	1	30	1	3	0
14	0	23	6	3.81	01:05:26	12:12:42	01:15:42	18:55:24	00:53:36	09:45:42	00:07:00	12:30:00	00:58:18	10:19:24	00:44:36	07:23:24	02:33:30	10:50:30	01:32:00	4	1	0	4	1	0	0	-2	-2	4	0	1	5	1	30	1	3	1	0	2	-2	-2	-2	1	2	1	30	1	2	1
15	1	26	6	1.71	01:20:55	07:02:00	01:15:06	08:26:24	01:50:30	03:53:06	00:09:00	09:36:24	02:11:36	10:47:00	00:53:18	06:48:54	02:08:00	09:37:24	01:10:54	6	1	30	4	0	45	7	1	10	1	30	1	5	1	30	1	4	6	30	1	7	1	30	1	5	7	30	1	4	2
16	1	24	6	2.63	01:12:57	06:17:06	00:43:54	05:12:00	01:23:24		00:00:00	07:10:24	01:39:36	07:16:12	00:54:42	05:44:00	01:36:30	08:03:00	01:15:24												1	2	0	20	1	3	0	30	1	6	0	35	1	1	0	20	1	2	0
17	1	26	6	8.95	00:56:45	06:09:12	01:19:18	09:28:30	01:29:12	05:10:30	00:11:54	11:24:54	00:56:36	08:06:48	00:56:42	09:17:06	01:20:42	08:30:06	01:25:30	2	1	30	3	0	30	5	0	30	7	30	2	-2	-2	-2	2	-2	-2	-2	1	2	0	30	1	2	3	0	2	-2	-2
18	0	24	6	14.9	01:56:55	09:29:30	01:10:12	05:59:54	01:51:42	06:36:48	00:31:54	07:17:30	02:17:30	04:59:18	01:52:18	08:34:18	03:16:48	06:00:00	04:22:18	6	1	10	5	1	0	6	0	30	5	0	1	2	1	30	1	3	2	0	1	5	0	40	1	6	1	30	1	6	1
19	0	25	6	2.48	01:37:15	10:29:42	01:16:42	10:25:42	01:21:12	01:36:12	00:31:54	09:59:24	03:04:24	07:33:24	01:29:48		00:00:00	09:24:54	02:14:24	3	2	59	3	2	59	6	1	30	4	59	1	2	1	59	1	2	1	59	1	6	1	45	1	2	2	59	1	2	2
20	1	23	6	0.5	00:47:13	06:40:18	00:46:36	07:35:18	00:45:00	08:24:54	00:21:12	09:25:36	01:12:06		00:00:00	08:21:42	01:15:36	09:13:06	00:25:48	1	1	0	7	2	30	7	1	0	3	0	2	-2	-2	-2	1	5	1	0	1	6	1	0	1	2	1	0	1	6	1
21	1	24	6	20.28	01:47:46	07:01:42	02:13:30	06:24:06	01:53:12	08:02:18	01:04:48	09:27:12	01:31:00		00:00:00	04:03:24	03:46:36	06:37:30	02:19:12	4	0	45	5	0	30	7	0	25	8	0	2	-2	-2	-2	1	7	0	45	1	7	0	20	1	4	0	45	1	3	0
22	0	24	6	2.49	02:03:15	06:26:12	03:04:36	09:34:18	01:58:42	06:55:42	00:28:30	09:27:36	01:27:30	07:36:30	02:38:42	09:35:18	03:18:48	08:58:00	01:43:24	5	1	30	1	1	0	6	0	35	2	0	1	4	2	59	1	1	1	59	1	3	1	0	1	4	2	0	2	-2	-2
23	1	25	6	1.66	00:54:59	10:34:00	01:00:36	11:01:24	00:16:36	03:25:48	00:14:12	06:41:30	02:19:54	10:57:06	00:41:36	09:02:48	01:52:18	10:04:54	00:11:18	0	-2	-2	1	1	0	4	2	0	5	0	2	-2	-2	-2	1	3	1	0	1	3	0	10	1	1	1	0	1	2	1
24	0	24	6	0.28	00:54:31	11:18:30	00:46:30	09:18:00	00:42:18		00:00:00	10:21:18	01:34:24	06:21:36	00:42:36	07:08:30	01:34:48	09:10:42	00:08:12	6	2	0	3	1	0	3	1	0	5	0	2	-2	-2	-2	1	4	6	0	1	5	1	0	1	6	2	0	1	3	1
25	0	24	6	26.95	01:43:10	07:19:36	02:50:36	08:11:12	02:09:48	04:12:48	00:10:30	06:55:12	04:33:36	06:00:18	02:13:42	09:52:24	02:49:12	12:28:54	00:23:24	7	2	30	5	2	15		0	10	2	30	1	7	2	30	1	6	2	15	1	4	0	15	1	6	2	0	1	4	0
26	0	25	6	14.26	02:29:03	08:39:18	03:17:12	08:40:54	03:03:30	05:37:36	00:33:12	10:09:18	01:56:30	08:03:48	02:34:24	06:58:36	05:23:24	05:11:42	02:15:00	3	1	30	1	1	0	3	0	20	2	0	2	-2	-2	-2	2	-2	-2	-2	1	3	0	20	1	2	1	30	1	1	1
27	0	23	6	3.16	01:32:11	07:02:00	01:11:12	10:46:24	00:44:18	05:09:42	00:05:54	06:01:06	03:00:12	06:25:18	01:10:18	13:09:48	01:26:54	11:04:24	03:28:36	0	-2	-2	0	-2	-2	2	0	20	4	30	2	-2	-2	-2	1	3	1	0	2	-2	-2	-2	1	1	1	0	1	1	1
28	0	23	6	1.32	01:15:10	11:50:48	01:13:48	07:30:54	01:21:54	05:05:42	00:32:54	05:38:42	01:50:42	09:35:12	01:19:48	05:36:18	01:30:18	10:37:42	01:06:00	1	1	0	2	1	0	5	0	40	6	30	1	2	2	0	1	2	2	0	1	5	0	50	1	1	1	0	1	2	1
29	0	24	6	31.68	01:29:50	06:05:18	02:38:42	09:13:00	00:59:48	07:15:00	02:50:30	07:31:54	01:01:24		00:00:00	06:53:30	01:51:30	06:56:12	02:47:12	5	1	30	3	3	0	5	0	30	4	0	1	4	3	30	1	6	5	0	1	5	1	30	1	4	2	0	1	3	4
30	1	23	6	0.8	00:50:40	07:32:18	01:10:42	12:32:00	01:11:48	08:45:42	01:10:54	09:23:30	00:40:42	09:49:30	00:23:06	09:00:48	00:45:54	13:49:18	00:37:12	3	1	0	1	1	0	3	0	30	4	0	2	-2	-2	-2	1	3	1	30	1	4	0	30	1	3	1	0	2	-2	-2
31	1	23	6	0.07	00:40:36	08:12:48	01:06:54	10:09:42	00:37:24	10:34:42	00:52:18	10:43:42	00:31:24	11:02:42	00:46:12	09:25:54	00:13:54	05:08:18	00:36:36
32	0	23	6	30.78	01:06:59	07:07:42	01:21:24	05:22:54	01:32:48		00:00:00	07:21:48	01:42:18		00:00:00	08:15:18	01:41:12	07:40:36	01:51:06	2	1	0	3	2	0	7	1	0	3	0	2	-2	-2	-2	1	2	1	0	1	7	1	30	1	3	1	0	2	-2	-2
33	1	21	6	4.77	00:56:45	09:48:48	00:23:48	10:12:00	00:40:24	10:20:42	00:54:48	08:28:24	01:05:12		00:00:00	13:22:24	01:04:24	08:21:30	02:00:30	4	2	0	3	2	0	3	-99	-99	-99	-99	2	-2	-2	-2	1	4	2	30	2	-2	-2	-2	1	4	4	0	1	2	3
34	1	24	6	0.84	00:51:47	05:42:30	01:19:30	08:57:36	01:09:12		00:00:00		00:00:00		00:00:00	09:42:00	00:19:06	07:11:54	00:42:42	2	1	30	5	3	30	7	3	30	4	30	2	-2	-2	-2	2	-2	-2	-2	1	5	1	30	1	4	1	30	1	4	1
35	0	22	6	26.77	01:16:15	10:50:54	01:01:36	09:12:36	01:59:06	07:39:48	01:17:00	09:25:18	01:31:24		00:00:00	09:39:48	02:14:18	07:30:42	02:14:42	6	8	0	5	6	0	7	6	0	6	0	1	5	1	0	1	6	1	30	1	5	1	0	1	5	1	30	1	5	1
36	1	23	6	11.02	01:35:51	09:30:12	02:02:24	09:51:24	01:45:06	08:29:30	01:34:48	07:38:30	01:57:36		00:00:00	08:38:18	01:57:54	07:05:48	01:23:24	4	0	45	6	2	0	7	1	0	5	30	2	-2	-2	-2	2	-2	-2	-2	1	5	1	15	1	3	0	30	1	6	1
37	1	22	6	16.93	01:02:00	10:26:30	00:59:48	10:21:48	01:20:18	08:07:36	01:47:06	10:49:18	01:30:06		00:00:00	05:28:54	00:55:36	06:52:12	01:20:42	3	1	0	2	1	0	7	0	45	-99	-99	2	-2	-2	-2	2	-2	-2	-2	1	7	0	30	1	3	0	20	1	3	0
38	1	22	6	15.5	00:42:53	08:27:24	01:56:54	09:19:48	02:15:18	01:31:54	00:16:36		00:00:00		00:00:00	11:40:06	00:11:36	06:12:24	00:11:30	5	1	0	1	1	0	5	1	0	8	0	1	3	1	0	1	3	1	0	1	7	1	0	1	6	6	0	2	-2	-2
39	1	23	6	18.3	01:10:10	10:25:54	01:16:24	10:13:24	01:44:48	12:14:00	01:23:48	10:47:12	01:30:48		00:00:00	10:27:42	01:15:18	08:27:00	01:39:42	6	1	30	7	1	15	6	0	15	5	0	1	5	1	15	1	5	1	0	1	5	0	40	1	6	0	50	1	5	1
40	1	35	6	7.47	00:44:35	08:21:00	01:03:24	09:24:42	00:25:48	05:39:18	01:12:30	10:35:24	00:49:48		00:00:00	07:17:48	01:11:24	07:24:48	00:29:24	3	1	30	4	1	15	2	1	40	4	30	2	-2	-2	-2	1	2	0	20	1	6	1	10	1	4	1	0	1	4	1
41	0	22	6	28.73	00:44:56	07:44:36	01:33:48	09:49:36	00:52:48	06:46:48	00:54:48	08:11:36	01:18:12		00:00:00	06:52:00	01:28:42		00:00:00	7	1	0	7	1	0	7	1	0	6	0	1	2	0	30	1	3	1	0	1	6	1	0	1	7	1	0	1	7	1
42	1	27	6	25.88	01:12:07	14:39:30	01:52:42	14:16:18	01:51:18	11:16:48	00:39:54	11:32:48	00:49:42		00:00:00		00:00:00	11:38:12	02:56:24	4	2	0	3	1	0	5	0	30	8	0	2	-2	-2	-2	2	-2	-2	-2	1	5	8	0	1	5	2	0	1	5	2
43	0	22	6	64.93	01:41:15	07:07:30	03:35:24	09:00:30	02:56:48	11:35:48	03:09:48	06:20:54	03:43:06		00:00:00	08:17:48	02:23:12	08:35:24	00:48:48	6	1	30	3	1	0	5	0	40	3	0	1	3	1	30	1	3	1	0	1	5	0	40	1	4	7	0	1	4	4
44	1	25	6	16.63	00:46:31	10:10:48	01:03:54	12:56:54	01:13:18	08:35:24	00:35:00	10:46:24	00:23:30		00:00:00	07:40:24	02:30:24	08:19:42	00:32:48
45	1	25	6	3.53	00:55:51	09:02:24	01:10:00	12:09:06	01:16:12	07:11:54	01:11:00	08:32:24	00:52:00		00:00:00	04:02:00	00:56:36	05:17:36	00:30:30	1	1	0	4	1	0	3	0	15	7	0	2	-2	-2	-2	2	-2	-2	-2	1	4	0	30	2	-2	-2	-2	1	3	0
46	1	25	6	1.87	01:29:47	12:55:48	02:06:18	14:13:06	02:10:54	12:31:48	01:15:06	11:45:18	01:36:42		00:00:00	10:18:30	01:40:00	11:56:18	00:20:54	2	1	20	2	1	0	5	1	0	12	0	2	-2	-2	-2	2	-2	-2	-2	1	5	0	40	2	-2	-2	-2	1	3	2
47	1	22	6	3.65	00:24:40	06:12:18	00:18:24	10:17:12	00:26:36	04:22:36	00:22:18	08:59:48	00:50:12		00:00:00	07:43:30	00:18:24	07:53:12	00:34:00	3	1	0	3	1	0	3	0	30	3	0
48	0	24	6	7.25	00:28:31	08:59:30	00:23:36	09:22:18	00:43:30	11:10:18	00:33:12	11:00:42	00:27:48		00:00:00	09:50:42	00:26:18	09:44:24	01:00:12	7	1	0	2	1	0	7	0	20	14	0	2	-2	-2	-2	2	-2	-2	-2	1	7	7	0	1	7	1	0	1	3	3
49	1	23	6	1.52	01:06:29	11:28:54	00:26:36	09:08:18	00:51:06	08:58:24	00:49:30	07:13:54	00:22:30		00:00:00	09:05:36	01:11:36	05:59:18	03:06:42	3	1	0	5	0	40	1	0	10	8	0	2	-2	-2	-2	2	-2	-2	-2	1	5	0	15	1	1	0	20	1	2	0
50	1	22	6	4.27	00:43:27	10:51:36	01:17:18	14:02:12	00:25:24	09:16:36	00:57:42	09:06:06	00:26:42		00:00:00	10:57:06	00:54:36	05:58:12	00:44:36	4	1	0	7	1	30	2	0	30	6	0	1	3	1	0	1	4	1	30	1	4	0	45	1	2	1	0	2	-2	-2
51	1	24	6	1.02	00:25:58	09:07:24	00:30:30	12:13:48	01:05:42	01:48:18	00:02:42		00:00:00	08:07:42	00:25:54	10:06:12	00:32:24	11:25:48	00:04:42	0	-2	-2	2	0	30	5	1	0	10	30	2	-2	-2	-2	2	-2	-2	-2	1	6	0	25	2	-2	-2	-2	2	-2	-2
52	1	22	6	0.53	01:06:55	10:19:12	01:37:12	08:55:54	02:12:24	05:16:12	01:24:30	05:38:30	00:53:00		00:00:00	05:56:00	00:17:36	09:29:24	00:20:00	6	1	30	0	-2	-2	7	0	20	6	30	2	-2	-2	-2	1	4	2	30	1	7	0	30	1	4	1	30	1	2	1
53	1	22	6	9.35	01:04:36	08:53:30	01:10:30	08:13:12	02:13:12	06:15:18	01:29:24	06:00:30	00:42:54		00:00:00	06:02:54	00:36:00	08:01:18	01:11:42
54	1	22	6	0.25	00:58:14	08:53:00	00:40:00	06:15:12	01:27:24	06:26:24	00:40:24	08:10:18	00:12:36		00:00:00	05:18:12	01:26:18	06:32:36	01:24:12	0	-2	-2	7	1	0	4	0	10	5	50	2	-2	-2	-2	2	-2	-2	-2	1	7	1	1	2	-2	-2	-2	1	1	1
55	1	23	6	4.01	00:41:50	09:42:42	00:30:06	10:26:12	01:17:00	08:36:24	01:17:12	12:28:42	00:24:36	12:11:06	00:47:18	08:55:12	00:24:30	06:58:24	00:40:12	3	1	30	1	1	0	1	0	30	12	0	2	-2	-2	-2	2	-2	-2	-2	2	-2	-2	-2	1	3	1	30	1	2	1
56	1	23	6	0.04	00:51:45	11:43:36	00:40:00	11:38:36	00:43:54	10:37:42	01:04:00	09:43:24	00:54:24	08:04:30	01:59:00	10:10:06	00:35:48	10:20:06	00:05:24	5	1	0	4	1	0	7	1	0	5	0	2	-2	-2	-2	1	4	1	0	1	6	1	0	2	-2	-2	-2	1	6	1
57	1	23	6	1.52	00:52:55	06:14:12	01:03:42	10:26:06	01:39:36	05:29:30	00:45:24		00:00:00		00:00:00	05:53:42	00:50:00	07:15:06	00:13:30
58	0	25	6	7.6	01:28:26	10:13:30	01:59:48	11:20:48	01:07:30	09:22:24	02:01:30	09:00:48	02:37:00		00:00:00	05:51:54	01:14:12	08:23:48	00:36:12	1	1	0	1	0	30	2	0	45	4	0	2	-2	-2	-2	1	2	1	0	1	2	0	30	1	1	1	0	1	1	0
59	1	22	6	2.93	00:58:57	11:06:48	01:02:48	08:04:18	01:29:00	08:40:42	01:24:48	09:10:18	01:03:06		00:00:00	08:02:12	00:44:12	06:28:48	00:27:24	4	1	30	0	-2	-2	7	0	30	10	0	2	-2	-2	-2	2	-2	-2	-2	1	6	0	25	1	3	1	30	2	-2	-2
60	1	23	6	3.58	00:45:32	10:41:30	00:56:18	09:21:48	01:12:30	09:39:42	00:57:48	08:58:06	00:18:24		00:00:00	05:19:18	01:15:12	10:35:24	00:14:30	3	1	30	2	1	30	6	0	30	4	30	1	2	0	15	1	2	0	30	1	5	0	20	1	3	0	45	1	3	0
61	0	21	6	1.84	00:28:53	09:56:12	00:15:12	12:29:54	00:28:06	09:30:18	00:30:48	08:13:30	00:24:00		00:00:00	05:07:06	00:55:30		00:00:00												2	-2	-2	-2	2	-2	-2	-2	1	3	1	0	1	4	6	30	1	1	1
62	0	32	6	5.97	00:29:39	12:25:54	01:58:06	13:10:36	00:28:36	13:24:42	00:15:36	07:59:36	00:22:54		00:00:00	12:20:12	00:17:18	11:30:00	00:11:12	3	4	30	1	1	30	3	1	30	5	30	2	-2	-2	-2	2	-2	-2	-2	1	3	1	0	1	4	6	30	1	1	1
63	1	24	3	1.87	01:21:55	04:55:30	00:47:30	10:15:30	02:14:24	07:41:06	00:59:18	09:07:30	01:37:00	07:48:24	01:18:00	05:47:24	02:02:42	08:01:36	00:47:36	3	3	30	3	-99	-99	5	1	0	3	0	2	-2	-2	-2	2	-2	-2	-2	1	4	1	0	1	3	4	0	2	-2	-2
64	0	33	3	0	00:42:46		00:00:00	08:53:18	00:01:06	06:34:36	00:53:48	08:41:00	01:30:24	11:15:24	00:25:36	09:59:18	00:57:24	10:01:54	00:28:18	5	1	59	5	1	30	5	8	59	4	59	1	5	8	59	1	5	8	59	1	5	1	59	1	1	0	59	1	1	0
65	1	25	3	2.45	00:19:31	06:52:54	00:39:30	11:41:30	00:14:36	09:12:24	00:37:00	09:10:36	00:25:48	07:22:18	00:21:06	10:28:54	00:02:54	11:47:00	00:12:54	3	1	0	6	0	30	0	-2	-2	6	0	2	-2	-2	-2	2	-2	-2	-2	1	6	0	30	1	3	1	0	2	-2	-2
66	1	24	6	1.77	00:38:29	07:11:30	00:36:18	10:30:42	00:14:24	06:59:24	00:28:06	07:30:48	00:54:30	05:52:42	00:33:48	05:25:54	01:16:30	14:00:24	00:38:12												2	-2	-2	-2	1	7	7	0	1	2	1	0	1	4	0	30	1	5	7
67	1	53	6	2.02	01:21:20	09:55:00	00:48:18	08:20:30	00:56:30	09:32:30	00:44:18	12:05:30	00:26:24	06:29:42	01:24:18	04:27:36	02:56:12	07:17:42	02:27:30	0	-2	-2	4	1	0	4	2	0	7	0	2	-2	-2	-2	2	-2	-2	-2	1	3	1	0	2	-2	-2	-2	1	5	1
68	1	25	3	0.15	00:36:08	10:48:06	01:07:42	10:51:30	00:55:24	13:23:06	00:48:30	15:19:18	00:30:30		00:00:00	11:12:42	00:10:00	13:56:18	00:05:36	0	-2	-2	5	0	30	7	2	0	8	0	2	-2	-2	-2	1	3	1	0	1	5	0	30	2	-2	-2	-2	1	3	0
69	0	28	6	1.26	01:07:15	12:32:30	00:33:24	09:24:36	00:42:48	10:17:54	01:56:48	10:18:54	01:41:24	13:16:06	01:17:00	11:08:54	01:43:12	06:36:06	00:05:00	0	-2	-2	1	0	30	7	0	30	4	0	2	-2	-2	-2	2	-2	-2	-2	2	-2	-2	-2	2	-2	-2	-2	2	-2	-2
70	1	25	3	1.27	01:35:56	08:16:30	02:02:42	04:30:18	01:39:48	04:23:30	01:39:48		00:00:00	10:24:18	02:20:06	09:23:36	01:21:36	09:59:00	00:39:12	1	1	0	7	2	0	7	0	30	4	0	2	-2	-2	-2	1	5	4	0	1	7	1	0	1	1	1	0	1	7	1
71	0	23	6	0.51	00:50:00	07:40:54	01:01:12	10:36:18	00:56:24	12:27:12	00:18:54	07:17:36	00:59:30	03:50:54	00:03:54	10:36:06	00:07:48	05:19:42	02:25:54	0	-2	-2	2	1	30	1	0	30	5	30	2	-2	-2	-2	1	1	1	30	2	-2	-2	-2	2	-2	-2	-2	1	2	2
72	0	25	6	0.83	00:48:43	10:29:36	00:43:00	08:28:36	01:24:00	10:07:06	00:53:30	10:25:54	02:08:42	01:25:42	00:14:54	09:31:42	00:14:18	11:15:48	00:08:24	3	1	15	2	0	30	7	0	30	8	0	1	4	1	30	1	4	0	30	1	6	0	30	1	4	1	15	1	2	0
73	1	22	3	0.21	00:33:56	09:26:36	00:19:36	12:15:24	00:31:30	10:09:54	00:41:00	10:50:24	00:15:12	06:39:12	00:39:48	03:04:42	01:19:06	09:54:30	00:12:48	0	-2	-2	0	-2	-2	7	1	0	8	0	2	-2	-2	-2	2	-2	-2	-2	1	5	0	10	1	1	1	20	2	-2	-2
74	1	53	6	0	00:34:11	10:11:00	00:51:54	07:27:42	00:35:36	10:55:54	00:17:00	06:04:54	00:32:30	08:22:48	00:09:42	05:57:48	01:10:42	11:01:18	00:21:54	0	-2	-2	7	0	30	7	0	30	6	0	1	7	2	0	1	7	3	0	2	-2	-2	-2	2	-2	-2	-2	2	-2	-2
75	0	54	6	0	00:49:39	12:11:24	00:29:18	11:59:12	00:49:12	12:21:06	00:41:42	13:58:54	00:48:18	13:37:48	00:48:00	04:34:48	01:21:24		00:00:00	2	3	0	2	4	0	7	0	40	5	0	2	-2	-2	-2	1	4	2	0	1	3	2	0	2	-2	-2	-2	1	2	2
76	1	20	3	0.46	00:41:58	09:29:18	00:37:06	08:35:42	00:38:54	11:36:30	00:22:06	10:01:18	01:03:42	09:09:36	00:52:24	08:10:18	00:39:12	08:56:42	00:43:36	1	2	0	1	0	30	6	-99	-99	5	0	2	-2	-2	-2	1	2	2	0	2	-2	-2	-2	2	-2	-2	-2	1	3	1
77	1	21	3	1.32	00:19:26	11:08:48	00:10:42	12:12:42	00:30:36	13:32:42	00:23:12	12:14:54	00:31:54	13:15:42	00:05:18	11:51:42	00:20:24	13:23:24	00:23:12	0	-2	-2	0	-2	-2	5	0	15	7	0	2	-2	-2	-2	2	-2	-2	-2	1	3	0	20	2	-2	-2	-2	2	-2	-2
78	1	61	3	0	00:30:29	09:28:48	00:28:06	09:16:06	00:30:48	10:35:42	00:40:18	11:01:42	00:29:48	09:41:18	00:33:18		00:00:00	09:29:06	00:20:36	2	2	0	1	1	0	4	1	0	6	0	2	-2	-2	-2	1	3	2	0	1	3	1	0	1	2	1	0	1	2	1
79	1	32	3	0.11	00:51:44	08:17:00	00:47:24	08:12:36	00:26:06	09:28:24	00:34:00	06:49:06	01:10:00	08:08:54	01:23:00	07:17:00	01:13:06	07:01:30	00:29:18	0	-2	-2	7	4	0	5	2	0	4	0	2	-2	-2	-2	1	7	2	0	2	-2	-2	-2	2	-2	-2	-2	1	7	1
80	1	25	7	4.96	01:06:47	09:39:12	01:14:54	10:58:06	01:25:48	12:07:30	00:42:42	10:43:18	01:38:36	15:24:48	00:45:30	07:08:18	01:25:00	09:38:36	01:09:42	6	1	0	0	-2	-2	7	1	0	11	0	2	-2	-2	-2	2	-2	-2	-2	1	6	1	0	1	5	1	0	2	-2	-2
81	1	24	3	0.82	00:32:58	11:45:24	00:43:00	10:09:06	00:31:12	09:52:54	00:38:18	09:03:00	00:37:24	07:12:54	00:22:48	11:23:54	00:44:48	08:51:12	00:19:00	0	-2	-2	0	-2	-2	5	-99	-99	-99	-99	2	-2	-2	-2	2	-2	-2	-2	1	5	0	30	2	-2	-2	-2	1	1	0
82	1	23	1	2.64	00:56:19	06:43:30	00:39:42	05:52:24	00:47:18	07:04:24	01:24:12	07:12:54	00:35:18	06:01:42	00:46:12	10:43:06	01:56:18	08:51:24	00:43:42	0	-2	-2	2	0	30	7	0	30	5	0	2	-2	-2	-2	1	3	3	0	1	2	0	0	2	-2	-2	-2	2	-2	-2
83	1	25	3	0	00:30:56	09:18:18	00:27:54	08:55:30	00:48:54	11:10:18	00:25:54	08:49:24	00:46:48	10:16:36	00:45:06	12:06:00	00:16:42	08:48:00	00:05:12	0	-2	-2	2	1	0	2	-99	-99	5	0	2	-2	-2	-2	2	-2	-2	-2	2	-2	-2	-2	2	-2	-2	-2	2	-2	-2
84	0	21	3	0	00:46:23	14:42:12	00:29:36	06:03:48	00:54:30	10:39:36	00:34:36	07:51:42	00:48:48	09:55:36	00:40:18	03:04:06	01:23:12	09:42:36	00:33:42	2	-99	-99	2	-99	-99	3	0	30	2	0	1	3	2	0	1	3	2	0	1	3	0	30	1	2	1	0	2	-2	-2
85	1	26	7	5.78	00:47:32	12:49:42	01:13:06	11:42:42	00:37:12	13:15:42	01:08:18	10:27:18	00:28:54	11:15:36	01:18:42	06:39:42	00:47:42	09:56:24	00:39:18	3	1	0	0	-2	-2	7	0	30	10	0	2	-2	-2	-2	2	-2	-2	-2	2	-2	-2	-2	1	3	1	0	1	4	0
86	0	32	6	3.17	00:39:12	10:45:00	00:46:12	12:53:24	00:36:18	09:24:30	00:42:30	09:53:48	00:28:36	08:26:42	00:46:18	05:24:54	00:41:42	06:45:36	00:55:00	3	1	15	5	0	30	2	0	20	12	0	2	-2	-2	-2	2	-2	-2	-2	1	2	0	45	1	3	1	15	1	5	0
87	1	25	6	0.42	00:46:45	13:13:30	00:44:00	11:03:06	00:59:42	10:28:30	00:49:54	10:21:30	01:03:06	11:49:24	00:50:24	09:15:24	00:20:54	07:10:06	00:42:12	3	0	40	0	-2	-2	5	1	30	9	0	2	-2	-2	-2	1	5	0	30	1	5	0	30	1	3	0	40	2	-2	-2
88	1	18	1	2.67	00:51:14	11:11:42	00:56:06	10:46:30	01:02:48	11:10:48	01:02:00	08:48:00	01:33:00	09:33:54	00:37:18	10:38:30	00:35:30	08:16:06	00:30:36	5	1	0	3	0	45	7	0	15	10	0
89	1	53	3	0.02	00:23:22	09:46:00	00:18:48	08:25:00	00:25:42	06:48:30	00:11:06	04:55:48	00:26:30	05:50:36	00:27:48	04:35:24	00:19:36	04:41:18	00:34:12	0	-2	-2	3	1	20	5	0	30	5	0	2	-2	-2	-2	1	5	2	0	2	-2	-2	-2	2	-2	-2	-2	2	-2	-2
90	0	27	6	0.1	01:08:01	09:18:12	00:21:24	07:54:12	01:51:36	07:15:12	01:55:12	05:55:24	02:55:54	07:04:42	00:15:06	08:15:36	00:28:48	09:03:30	00:08:48	5	1	30	1	0	45	6	0	30	5	0	1	3	4	0	1	3	1	30	2	-2	-2	-2	1	3	1	0	1	2	0
91	1	18	1	2.48	00:40:02	10:18:30	01:13:54		00:00:00	10:28:36	00:46:42	08:54:12	00:58:36	09:13:18	00:29:36	09:39:36	00:44:42	14:28:54	00:01:36	3	1	30	3	0	45	7	0	30	10	0	2	-2	-2	-2	2	-2	-2	-2	1	7	0	20	1	3	1	0	2	-2	-2
92	0	21	3	2.57	00:39:07	08:34:30	00:30:36	00:47:54	00:14:54	11:26:00	00:57:12	09:09:00	00:59:06	07:21:30	00:37:12	14:59:30	00:19:12	11:31:42	01:13:36	4	1	30	2	2	0	4	1	30	7	0	2	-2	-2	-2	1	1	1	0	1	6	0	50	1	3	1	30	1	2	2
93	0	24	3	9.78	00:50:46	11:15:24	00:28:30	10:37:36	00:47:54	10:56:54	01:36:42	11:21:42	01:37:24	11:55:24	00:40:18	12:50:06	00:11:30	09:33:12	01:41:30	4	2	0	2	2	20	3	0	30	11	0	2	-2	-2	-2	2	-2	-2	-2	1	3	1	10	1	4	2	0	2	-2	-2
94	1	24	3	9.45	00:58:04	06:15:36	01:25:00	08:56:42	01:04:48	08:35:36	01:08:36	07:53:24	00:55:48	09:11:18	01:10:12	10:32:42	00:35:48	11:47:42	01:32:24	3	1	15	3	0	45	5	1	0	6	30	2	-2	-2	-2	2	-2	-2	-2	1	5	0	40	1	2	0	45	1	3	0
95	0	42	6	0.32	00:32:56	09:02:42	00:30:54	11:31:54	00:22:24	08:49:54	00:36:18	14:08:30	00:38:36	08:13:18	00:47:18	09:26:42	00:13:48	07:29:36	00:43:30
96	1	42	6	23.49	00:27:15	06:48:36	00:39:48	05:17:24	01:16:24	03:43:36	00:18:12	03:17:30	01:54:36	05:46:36	01:23:18	09:01:24	00:19:42	07:13:42	00:03:12
97	0	56	6	3.52	01:20:03	08:20:36	02:55:48	10:32:24	01:57:24	04:33:06	01:47:24	08:32:30	00:38:30	10:33:12	01:31:48	07:12:54	00:43:24	07:48:48	00:10:42
98	1	50	3	0	00:40:24	06:27:42	00:45:18	06:11:00	01:11:06	07:03:06	00:10:54	05:23:36	00:14:54	07:03:48	00:31:48	08:39:06	01:02:36	07:31:12	00:46:12
99	1	25	3	0	00:02:52	12:37:18	00:03:30	12:16:24	00:11:36	07:12:06	00:01:36	14:14:42	00:02:18	17:34:30	00:00:06	11:29:00	00:00:12	08:04:30	00:00:48
100	1	42	3	1.61	00:09:27	11:11:12	00:04:30	07:01:48	00:50:12	09:40:30	00:08:06	11:52:24	00:06:42	13:38:48	00:03:30	07:34:00	00:03:00	07:50:48	00:01:24
101	1	72	2	0.06	01:07:59	13:50:06	00:37:12	08:59:24	00:58:54	04:33:00	01:26:36	11:27:18	01:27:42	11:36:00	01:51:00	16:43:36	01:04:00	13:16:30	00:30:54
102	1	38	2	0.03	00:33:48	09:47:48	00:31:18	08:44:12	00:24:12	06:07:42	00:24:48	05:26:24	00:49:42	07:11:00	00:45:06	07:58:24	00:45:12	07:15:36	00:16:30
103	1	48	6	0	00:24:34	07:28:36	00:19:48	07:50:24	00:36:30	06:49:42	00:42:12	08:11:42	00:34:36	06:24:12	00:22:24	07:22:18	00:12:18	08:59:06	00:04:12
104	1	71	3	0	00:06:50	08:31:48	00:00:24	10:18:06	00:00:00	06:35:30	00:25:06	10:55:24	00:08:30	09:15:00	00:02:36	08:24:12	00:07:42	07:01:06	00:03:30
105	1	40	3	0	00:15:00	06:40:12	00:30:06	05:57:12	00:24:06	06:44:54	00:07:30	08:29:24	00:18:54	05:20:18	00:18:54	05:25:12	00:00:42	07:29:06	00:04:48
106	1	44	6	1.69	01:44:05	08:03:18	01:46:06	04:50:36	02:30:12	04:40:12	01:29:12	04:08:30	02:16:12	03:43:36	01:40:42	03:37:42	01:49:54	07:32:06	00:48:06
107	1	48	6	0	00:26:01	12:40:24	00:11:54	14:28:48	01:31:36	10:38:42	00:17:06	10:49:30	00:20:42	10:38:30	00:10:18	08:15:30	00:21:18	07:48:30	00:09:12
108	0	46	2	0	00:21:07	04:42:00	00:07:42	05:53:00	00:07:42	04:18:30	00:13:06	06:10:30	01:11:00	07:11:42	00:09:24	11:22:12	00:14:42	10:02:12	00:24:12
109	1	71	2	-0.01	00:03:21	11:58:36	00:01:18	12:06:00	00:04:06	11:18:54	00:05:06	14:55:36	00:05:06	12:46:42	00:00:06	15:23:00	00:04:24	16:10:36	00:03:18
110	1	40	3	0	00:24:35	11:24:12	00:22:36	08:53:18	00:17:12	06:30:54	00:22:12	12:40:42	00:24:24	11:47:12	00:15:12	08:38:54	00:33:24	08:59:48	00:37:06
111	1	41	6	3.31	00:30:44	10:36:24	00:06:18	09:08:12	00:29:18	05:31:18	00:11:12	10:15:54	00:59:54	10:39:54	00:05:24	11:24:48	01:07:12	09:10:06	00:59:00
112	0	42	2	0	01:20:47	06:05:06	01:56:30	07:12:06	01:17:42	05:04:48	01:28:00	06:01:18	01:28:12	07:36:06	02:00:54	10:48:42	00:54:12	10:13:54	00:20:00
113	1	37	2	0	00:28:20	09:11:36	00:16:06	04:55:12	00:23:54	03:50:54	00:20:54	07:00:18	00:22:54	04:25:24	00:26:12	03:44:54	00:35:00	07:49:36	00:53:18
114	1	43		0.25	00:18:52	05:50:30	00:06:48	10:29:30	00:22:36	09:35:12	00:10:42	11:28:30	00:40:00	13:48:36	00:38:42	09:46:06	00:10:54	08:31:30	00:04:06
115	1	47	6	0.02	00:18:21	07:53:24	00:07:54	09:03:18	00:07:18	05:50:06	00:10:24	07:42:12	00:19:48	07:26:06	00:41:30	08:22:48	00:19:00	08:47:36	00:22:42	1	0	20	1	0	20	3	2	0	10	0	2	-2	-2	-2	1	5	3	0	2	-2	-2	-2	1	2	1	30	2	-2	-2
116	0	74	6	0.68	00:48:03	07:11:06	00:02:48	10:04:18	00:42:54	10:12:18	01:17:42	09:46:18	00:12:06	08:02:12	01:53:54	12:11:54	01:07:12	07:35:06	00:24:30
117	1	72	3	0	00:36:42	04:31:36	00:14:24	04:08:36	00:56:30	04:18:12	00:40:36	04:19:30	00:35:18	06:02:42	00:44:54	05:55:06	00:05:42	04:27:48	00:59:30
118	1	41	2	8.79	00:58:58	05:50:54	00:34:00	02:49:36	01:15:24	04:21:42	01:22:48	03:56:36	00:53:30	03:13:12	01:19:48	04:59:12	01:23:18	04:51:42	01:05:30	7	1	15	7	-99	-99	7	-99	-99	-99	-99
119	1	39	2	1.68	00:21:04	06:02:24	00:39:36	05:57:42	00:11:42	05:32:42	00:05:18	06:27:00	00:52:54	06:42:36	00:17:36	07:02:54	00:15:12	07:01:18	00:16:54
120	0	44	6	0	00:15:37	07:38:30	00:15:30	09:32:48	00:17:18		00:00:00	10:52:54	00:14:42	10:29:00	00:08:54	10:03:24	00:28:30	09:39:12	00:08:48
121	0	21	6	0.24	00:30:57	10:02:42	00:34:42	12:04:00	00:35:18	10:27:24	00:51:06	02:35:24	00:21:30	09:22:48	00:36:42	14:29:12	00:33:30	09:54:12	00:05:30
122	0	51	6	5.82	00:50:57	10:16:42	00:18:12	10:02:36	01:34:54	08:00:12	00:16:12	04:06:54	00:12:06	09:02:24	02:11:48	10:22:48	01:42:18	10:27:00	00:21:54
123	1	42	6	0	00:40:07	09:44:18	01:03:30	12:57:42	00:39:00	11:54:36	01:01:54	07:09:42	00:32:54	11:01:24	00:50:06	10:24:00	00:32:36	07:42:24	00:00:48
124	0	46	3	0	00:37:43	11:02:30	00:32:48	11:33:00	00:44:48	10:38:54	00:45:06	05:45:30	00:29:48	12:43:54	00:51:12	10:56:24	00:41:48	07:28:30	00:18:30
125	1	47	3	0.01	00:51:03	05:12:06	00:50:36	04:52:00	00:51:30	09:05:06	00:21:42	09:19:00	00:09:06	05:41:48	01:43:42	07:18:06	01:03:24	06:08:54	00:57:24
126	0	45	3	0	00:36:36	08:49:48	00:32:30	08:29:00	00:28:24	06:45:36	01:04:54	10:17:48	00:19:00	07:42:48	01:10:00	09:33:12	00:27:54	08:31:06	00:13:30
127	1	42	6	0.02	00:27:50	08:56:06	00:38:12	08:36:12	00:32:48	10:46:30	00:28:24	10:08:00	00:19:54	08:22:48	00:35:12	08:24:30	00:16:36	06:48:06	00:23:54
128	0	41	2	3.88	00:19:55	10:05:18	00:17:54	09:08:36	00:52:18	07:29:30	00:15:54	10:28:18	00:27:00	09:27:36	00:10:00	10:25:18	00:30:36	06:33:48	00:12:54
129	1	70	6	0	00:21:05	11:17:24	00:18:18	10:12:48	00:36:00	12:19:54	00:08:12	14:09:54	00:25:48	08:01:36	00:24:42	06:45:00	00:25:24	07:51:48	00:09:12
130	1	45	6	0.01	00:42:25	10:54:30	00:32:42	12:18:18	00:19:24	09:16:24	00:58:06	10:37:42	00:15:30	09:22:30	01:02:06	04:47:00	00:42:06	04:34:24	01:07:06
131	0	38	2	0	00:32:41	06:11:54	00:31:00	09:47:30	00:32:42	10:30:24	00:17:24	07:50:12	00:19:48	07:58:24	00:58:06	11:40:54	00:12:48	08:17:42	00:57:00
132	0	42	6	1.3	01:22:49	10:35:00	00:55:54	10:05:54	02:02:48	07:23:06	00:22:24	05:34:06	00:36:42	13:49:00	02:17:30	08:30:12	02:01:54	05:50:18	01:31:36
133	1	40	6	1.38	01:18:10	07:31:18	00:26:06	05:30:00	01:36:48	07:05:00	02:33:36	09:54:24	00:41:54	05:54:36	01:59:06	08:28:42	01:51:00	08:06:18	00:08:18
134	0	74	7	0.01	00:30:51	08:37:48	00:15:18	09:48:18	00:48:24	09:13:42	00:56:18	08:47:54	00:24:12	09:50:36	00:59:54	10:04:30	00:07:30	09:40:18	00:04:24
135	0	53	6	-0.01	00:48:21	06:09:18	00:48:18	07:20:54	01:00:54	06:30:54	00:57:30	03:54:30	00:38:42	06:52:12	01:20:12	08:31:54	00:11:00	08:15:24	00:41:48
136	0	41	2	0.51	00:35:15	09:11:42	00:33:42	08:26:00	00:41:24	07:41:06	01:03:36	03:13:12	00:47:24	10:13:54	00:13:12	08:13:54	00:37:12	07:26:06	00:13:48
137	1	39	2	0.01	00:17:08	10:27:24	00:19:54	06:47:36	00:21:06	08:25:42	00:43:24	04:50:36	00:06:48	12:51:54	00:00:54	08:12:24	00:16:12	06:36:18	00:11:42
138	0	56	7	5.5	00:38:59	10:42:18	00:43:36	10:20:30	00:45:24	11:08:42	00:18:00	08:19:42	00:41:30	09:37:24	00:53:06	09:04:18	00:36:12	09:25:48	01:13:36
139	1	52	7	17.89	00:15:52	11:17:12	00:37:48	12:34:42	00:11:48	12:48:48	00:04:36	10:54:12	00:15:12	12:58:48	00:07:48	05:09:30	01:38:12	04:42:48	01:00:54
140	1	44	6	5.28	00:35:46	06:31:30	00:21:30	07:13:00	00:40:30	07:32:06	00:15:54	08:45:18	00:26:12	06:58:12	00:59:42	10:14:00	00:16:54	06:47:30	01:46:36
141	1	44	6	3.2	00:36:38	08:06:18	00:31:42	10:07:24	00:09:36	08:41:42	00:54:12	06:12:00	00:26:30	07:51:06	01:09:00	08:43:18	00:53:48	06:28:00	00:34:00
142	0	47	6	11.51	00:54:48	07:34:18	01:14:18	10:45:24	00:49:24	11:53:48	01:48:48	10:11:36	01:16:36	01:58:42	00:58:54	09:29:06	00:55:42	10:05:00	00:40:30
143	0	47	6	3.13	00:55:25	13:06:12	00:57:30	09:55:36	01:36:12	12:48:00	00:15:36	10:00:00	00:28:36	10:53:18	01:22:36	08:45:36	00:11:06	10:39:36	01:58:12
144	1	46	6	-0.01	00:42:09	12:57:06	00:49:24	12:09:30	01:30:36	07:37:00	00:11:48	10:14:24	00:09:00	10:09:42	00:13:12	11:20:12	00:02:18	07:15:30	01:58:42
145	0	40	6	6.3	00:40:43	11:24:06	00:52:42	10:12:36	01:57:54	09:30:00	00:40:24	06:10:18	00:37:36	11:55:18	01:15:54	03:47:12	00:00:00	10:00:54	00:04:36
146	1	40	6	1.09	00:45:10	10:09:42	00:30:24	10:35:36	00:36:36	10:10:06	00:03:18	09:22:18	00:33:36	08:30:18	01:37:30	05:50:30	01:29:18	04:41:48	00:33:06
147	1	39	6	0.21	00:59:12	05:03:00	00:25:12	05:31:06	01:28:48	09:20:36	01:16:00	07:29:18	00:51:00	06:29:54	01:02:54	10:25:24	00:46:42	05:30:18	01:05:18	0	-2	-2	2	1	0	4	3	0	3	30	2	-2	-2	-2	1	3	1	30	1	7	0	30	2	-2	-2	-2	1	2	1
148	0	39	7	1.89	01:06:03	07:44:54	00:50:30	04:37:42	01:01:24	09:57:18	01:08:30	09:39:06	00:56:06	08:19:36	01:13:30	05:18:18	01:25:42	05:33:30	01:19:54	0	-2	-2	2	2	0	7	1	30	7	0	2	-2	-2	-2	2	-2	-2	-2	1	7	0	30	2	-2	-2	-2	1	4	1
149	1	48	6	-0.01	00:50:03	06:51:30	00:29:00	09:06:48	00:47:36	05:51:48	00:50:06	07:54:18	00:42:00	06:38:42	00:48:48	05:58:00	00:41:00	07:12:06	01:31:48	0	-2	-2	5	0	15	7	0	45	8	59	2	-2	-2	-2	1	5	0	45	2	-2	-2	-2	2	-2	-2	-2	1	7	0
150	1	49	6	0.48	00:38:39	04:44:36	00:42:06	11:20:48	00:48:42	09:41:36	00:39:30	06:21:42	00:37:24	06:21:36	00:52:12	08:30:00	00:29:00	08:25:24	00:25:00	3	2	15	4	2	10	2	1	5	4	15
151	1	50	6	19.92	00:57:21	08:01:48	01:33:48	07:13:30	01:39:48	08:49:42	00:51:30	05:10:54	01:53:06	06:46:36	00:45:18	09:52:18	01:51:54	08:42:24	00:25:30
152	1	45	2	4.62	00:42:09	03:43:24	00:16:12	04:45:24	00:53:24	03:51:42	00:40:24	03:49:36	00:49:54	06:45:48	00:23:00	07:15:18	00:52:24	07:50:42	01:32:06	2	-99	-99	0	-2	-2	3	2	10	3	10	2	-2	-2	-2	2	-2	-2	-2	2	-2	-2	-2	1	3	0	30	1	3	0
153	1	45	3	0	00:37:25	05:46:30	00:16:24	08:31:48	00:56:36	05:21:24	01:01:06	05:48:42	00:35:48	05:48:24	00:35:06	06:53:06	00:23:54	07:35:06	00:33:00	2	1	30	1	1	30	3	1	30	-99	-99	1	1	3	30	1	2	1	20	1	2	1	10	1	1	2	20	1	2	2
154	1	40	3	0	00:39:25	06:21:24	00:20:00	06:39:36	00:33:00	07:54:24	00:27:36	06:28:42	00:39:42	10:49:24	01:07:00	10:38:30	01:07:00	09:00:18	00:21:36	1	2	0	3	1	30	5	3	0	6	0	2	-2	-2	-2	1	5	2	30	2	-2	-2	-2	1	2	1	30	1	2	0
155	1	47	2	0.06	00:34:58	10:09:12	00:20:18	10:04:54	00:50:12	12:04:12	00:24:12	09:15:18	00:42:48	09:12:36	00:18:12	07:58:12	01:22:06	09:08:06	00:07:24	5	1	2	4	1	2	3	1	2	7	8	1	3	1	0	1	3	3	0	2	-2	-2	-2	2	-2	-2	-2	1	2	0
156	1	41	3	0	00:15:18	05:26:36	00:04:48	13:35:24	00:23:06	12:48:18	00:24:00	12:33:12	00:36:48	12:40:06	00:17:42	10:41:30	00:00:42	10:18:48	00:00:00	0	-2	-2	0	-2	-2	3	0	30	8	30	2	-2	-2	-2	2	-2	-2	-2	2	-2	-2	-2	2	-2	-2	-2	1	2	0
157	0	41	2	0	00:36:10	06:10:00	00:43:54	09:57:24	00:30:12	08:36:36	00:16:30	08:38:54	00:53:48	07:13:06	00:30:54	09:35:12	00:45:18	07:36:24	00:32:36	3	1	0	7	8	59	1	1	0	1	0	1	7	6	0	1	7	8	59	2	-2	-2	-2	2	-2	-2	-2	2	-2	-2
158	1	48	3	6.69	00:46:04	06:19:00	00:31:30	04:56:48	01:21:12	07:22:00	00:49:06	04:56:54	01:39:24	08:00:18	00:40:00	12:59:12	00:22:12	05:09:36	00:45:54	3	0	30	2	0	30	4	1	30	3	0	2	-2	-2	-2	1	4	4	0	1	3	3	0	2	-2	-2	-2	1	1	1
159	1	36	6	3.8	01:41:28	06:55:30	00:23:06	09:05:42	00:52:12	07:31:48	01:30:12	07:47:30	01:52:12	05:55:24	02:17:06	09:31:18	05:12:12	10:34:36	00:09:54	3	1	15	0	-2	-2	7	8	30	5	30	2	-2	-2	-2	1	3	1	5	2	-2	-2	-2	1	4	1	10	2	-2	-2
160	1	43	6	0.15	00:45:04	00:47:30	00:02:00		00:00:00	07:56:54	00:43:12	11:01:18	00:50:18	09:29:00	01:01:42	06:17:30	01:37:42	06:02:30	00:16:24
161	0	43	3	-0.01	00:31:45	05:33:48	00:16:30	08:25:24	00:07:18	06:31:18	00:26:30	07:29:12	00:21:12	06:30:24	00:42:36	06:25:36	01:30:54	11:11:36	00:17:12	0	-2	-2	0	-2	-2	7	-99	-99	0	30	2	-2	-2	-2	1	5	4	0	2	-2	-2	-2	2	-2	-2	-2	1	2	0
162	1	43	6	0.01	00:35:45	05:38:00	00:29:12	06:29:18	00:43:06	07:28:00	00:55:48	07:27:24	00:34:48	06:14:00	00:46:30	04:46:12	00:27:06	01:51:48	00:13:48	2	2	30	1	2	30	7	1	0	8	30	2	-2	-2	-2	1	5	0	45	2	-2	-2	-2	2	-2	-2	-2	1	2	2
163	0	48	7	0	00:59:10	05:24:54	00:36:48	05:45:06	00:46:00	07:28:00	00:51:06	10:12:24	00:54:24	09:39:42	00:52:54	06:26:42	01:51:00	06:59:06	01:02:00	2	1	0	1	0	30	7	0	30	5	0	2	-2	-2	-2	2	-2	-2	-2	1	5	0	45	1	1	1	0	1	4	1
164	1	41	6	9.05	00:43:27	09:34:42	00:43:54	10:06:12	01:38:36	10:55:18	01:10:42	10:14:42	00:44:30	11:18:00	00:39:30	05:37:48	00:45:06	08:08:06	00:25:12	1	1	59	1	3	0	5	0	15	8	0	2	-2	-2	-2	2	-2	-2	-2	1	5	0	15	2	-2	-2	-2	1	1	1
165	0	43	6	31.35	00:46:43	00:34:00	00:00:00	08:38:12	01:22:12	09:07:06	02:29:18	03:18:18	00:45:36	07:12:42	02:02:48	07:30:30	01:33:12	08:27:24	00:53:24
166	1	40	6	0.13	00:46:06	08:14:48	00:29:30	09:09:54	00:52:30	07:08:30	01:03:48	13:10:42	01:16:00	11:29:42	00:13:06	05:31:42	01:25:30	06:53:36	00:03:12	2	2	30	0	-2	-2	7	1	0	8	0	2	-2	-2	-2	2	-2	-2	-2	1	7	5	0	1	2	2	30	2	-2	-2
167	0	44	3	0	01:01:37	08:18:48	00:39:18	10:03:48	00:59:30	08:37:12	01:10:06	09:36:06	01:23:54	09:04:36	00:56:12	07:21:42	01:33:06	07:32:12	00:29:12	5	2	0	4	2	0	3	1	0	8	0	2	-2	-2	-2	2	-2	-2	-2	1	6	1	0	1	3	6	0	1	3	6
168	1	47	6	0.01	00:48:45	08:12:30	00:28:48	07:55:48	01:00:00	10:02:42	01:05:06	05:50:42	00:43:30	05:21:48	01:10:00	09:35:36	00:23:12	11:18:12	00:50:42	1	1	10	1	1	10	1	2	15	4	30	2	-2	-2	-2	2	-2	-2	-2	2	-2	-2	-2	1	1	0	30	1	1	0
169	1	54	3	23.18	00:57:28	07:19:00	00:27:36	09:51:24	01:35:00	11:46:06	01:27:06	13:56:12	01:04:54	09:05:54	01:19:12	08:54:42	01:32:06	06:59:18	01:58:36	3	1	58	1	1	30	4	1	30	6	59	1	4	1	30	1	4	1	30	1	5	0	0	1	4	1	30	1	4	0
170	1	48	6	0.53	00:40:12	03:32:36	00:42:54	12:28:06	00:25:48	09:19:06	00:47:12	09:24:48	00:32:30	11:44:30	00:24:24	04:02:36	01:17:36	02:17:24	00:34:42	4	2	0	1	0	30	2	2	0	8	0	2	-2	-2	-2	2	-2	-2	-2	2	-2	-2	-2	1	1	1	30	2	-2	-2
171	1	47	1	0	00:28:36	03:37:36	00:35:36	05:02:12	00:29:30	05:23:30	00:39:54	10:30:24	00:42:00	05:13:36	00:41:42	07:47:36	00:03:00	10:22:30	00:08:30	0	-2	-2	3	-99	-99	3	0	10	2	30	1	5	3	22	1	5	7	10	2	-2	-2	-2	2	-2	-2	-2	2	-2	-2
172	1	73	1	0	00:23:07	08:37:00	00:19:48	06:37:30	00:12:12	06:20:36	00:28:48	07:14:18	00:28:42	06:51:42	00:00:00	08:58:54	01:11:42	08:21:24	00:00:36
173	1	32	2	0	00:44:24	08:57:06	00:36:36	08:40:18	00:45:12	08:08:24	00:42:12	07:37:48	00:37:18	07:51:30	00:42:18	04:35:24	01:01:24	05:58:00	00:45:48
174	1	37	3	1.86	01:08:10	05:11:24	01:19:18	05:49:54	00:53:54	06:11:06	01:23:06	06:03:54	01:12:00	06:18:36	01:32:18	05:58:48	00:53:24	07:20:00	00:56:12
175	1	58	3	1.26	00:57:12	11:41:48	01:01:42	10:00:00	00:35:18	08:07:00	00:54:48	07:32:24	01:31:42	08:36:30	01:30:42	08:25:30	00:34:36	05:33:18	00:40:24
176	1	84	6	3.29	01:05:29	07:08:18	00:50:24	04:59:00	01:15:54	08:50:42	01:01:24	07:33:48	00:43:30	06:36:36	01:22:12	04:21:12	01:11:30	08:14:00	01:36:30
177	0	46	2	1.7	01:00:54	05:00:48	00:51:24	05:51:00	00:33:12	07:25:36	00:33:30	05:12:24	00:41:24	04:54:24	01:28:12	04:24:24	01:44:24	06:15:24	01:26:06
178	1	71	2	0.01	00:11:27	08:46:54	00:23:18	08:53:00	00:13:30	10:10:00	00:01:54	08:41:42	00:09:00	07:27:30	00:13:06	07:06:06	00:08:36	10:29:12	00:10:48
179	1	39	3	0	00:37:17	07:05:00	00:19:18	05:05:00	00:22:36	04:30:54	00:16:12	04:42:54	00:29:36	05:15:00	00:50:42	05:27:54	01:27:06	13:30:54	00:35:30
180	0	29	1	0.17	01:36:50	06:15:18	02:25:36	06:14:18	01:42:18	05:29:42	01:33:36	08:33:36	01:33:54	07:19:42	01:29:24	05:20:42	01:48:30	09:04:00	00:45:42
181	1	59	2	0	01:00:13	05:05:00	00:50:24	07:45:24	00:28:18	07:51:06	00:56:36	09:29:54	00:42:54	09:16:00	00:24:12	04:13:54	02:20:18	06:14:00	01:18:48
182	0	41	3	6.79	01:20:29	06:36:36	01:48:12	06:50:00	01:36:00	06:07:00	00:55:42	10:19:12	01:33:12	07:50:24	01:18:48	08:45:12	02:23:12	08:33:06	00:35:48
183	1	46	6	0.03	00:26:10	10:05:54	00:43:48	09:03:48	00:07:30	11:58:06	00:09:42	08:37:42	00:37:42	10:36:30	00:37:00	08:42:54	00:32:24	14:53:54	00:15:18
184	0	47	2	0.27	00:29:49	03:25:42	00:26:36	06:13:48	00:31:42	06:13:18	00:27:30	06:39:54	00:39:00	05:46:54	00:17:48	08:22:30	00:27:30	03:15:18	00:40:30
185	1	49	6	0	00:22:43	03:53:54	00:08:18	05:37:00	00:29:18	03:53:12	00:18:54	05:24:30	00:32:42	05:14:42	00:18:48	04:39:18	00:43:12	05:36:06	00:07:48
186	1	74	2	0.08	00:32:20	07:45:18	00:08:18	08:18:00	00:18:54	07:58:42	00:15:42	06:02:00	01:39:54	08:21:06	00:17:30	09:21:30	00:22:18	07:28:24	00:44:18
187	1	34	3	3.89	01:00:35	09:12:30	00:18:24	09:40:48	00:34:54	09:04:54	01:13:06	07:32:12	01:56:12	10:04:06	00:51:06	08:14:00	00:39:24	06:02:30	01:58:12
188	1	53	2	0.64	00:58:15	06:50:06	00:42:48	06:44:30	00:43:54	07:18:06	00:19:42	06:14:48	01:13:24	06:27:00	00:57:48	07:12:18	01:07:42	08:16:24	01:46:54
189	0	45	3	12.39	01:57:06	07:58:48	01:14:36	08:03:36	01:14:48	03:37:30	01:22:24	05:32:54	01:47:06	04:20:42	01:42:54	07:43:24	05:34:30	08:15:36	02:10:06
190	1	45	2	0.39	02:16:09	08:27:00	01:59:36	09:00:30	02:11:36	07:55:24	01:43:18	06:54:06	03:16:30	08:20:30	01:37:36	09:19:48	03:11:24	11:29:18	01:55:48
191	0	51	6	0.05	00:42:27	10:32:36	00:46:24	05:04:12	00:52:18	07:27:12	01:12:00	08:02:30	00:34:54	09:25:06	00:37:54	09:29:00	00:30:24	11:23:00	00:23:36
192	1	37	3	0.85	01:01:20	03:47:30	01:32:18	00:56:54	00:13:30	03:58:42	01:57:42	05:20:30	00:37:12	04:38:18	01:23:30	04:54:12	00:28:48	03:00:00	01:02:18
193	0	46	3	3.05	01:50:56	09:13:36	02:05:06	07:10:42	00:55:48	05:26:42	02:55:12	05:50:24	01:44:06	07:47:06	02:34:30	05:30:00	02:35:24	11:27:30	00:27:48
194	1	39	3	0.16	00:54:48	05:38:54	00:59:36	06:00:48	00:55:54	06:57:48	01:06:48	05:47:06	00:49:24	06:06:48	00:46:24	07:26:48	00:42:48	06:31:00	01:03:48
195	0	44	6	0.1	00:44:42	10:04:18	00:45:24	08:24:24	00:31:12	09:25:48	00:41:18	08:11:00	00:18:36	08:12:00	01:03:48	10:58:48	00:45:48	09:01:36	01:07:30
196	0	40	3	10.1	00:31:24	06:32:48	00:47:42	06:27:42	00:28:42	06:29:42	00:35:48	08:55:06	00:12:54	07:58:48	00:18:24	07:53:36	00:40:06	10:12:48	01:46:54
197	1	39	6	27.64	00:32:21	08:09:18	00:46:36	06:03:06	00:22:24	08:26:42	00:20:30	07:57:30	01:33:06	11:24:42	00:15:54	07:28:54	01:55:06	06:13:54	01:46:18
198	0	47	6	24.71	00:23:25	13:36:00	00:47:42	09:44:18	00:18:54	11:22:06	00:19:12	11:39:06	01:21:00	13:50:12	00:13:24	12:18:24	00:20:42	10:35:18	02:16:00
199	1	43	3	6.66	00:55:16	10:10:06	01:42:18	08:33:42	00:56:12	05:54:30	01:02:24	09:32:12	00:41:30	06:26:24	01:25:42	09:50:24	00:40:42	13:41:30	00:44:42
200	1	39	6	0.06	00:36:36	09:51:12	00:24:06	08:22:54	00:51:48	11:37:18	00:41:36	08:58:30	00:50:24	14:15:18	00:36:54	09:41:30	00:45:30	07:09:24	00:06:18
201	0	42	6	0.97	00:28:55	07:50:36	00:20:12	05:01:18	00:33:24	06:40:54	00:15:36	08:06:30	00:11:36	04:39:24	01:35:30	07:41:54	00:29:06	09:14:42	00:03:48
202	1	42	6	11.73	00:59:22	07:34:30	01:51:24	07:31:18	00:50:48	06:55:06	01:08:18	04:14:18	01:54:18	05:36:18	00:54:00	06:00:30	00:39:00	03:44:24	00:59:54
203	1	44	6	0	00:24:00	10:44:00	00:25:48	08:30:54	00:30:12	06:19:54	00:16:00	05:28:12	00:29:06	10:31:36	00:27:18	07:04:18	00:22:00	07:43:36	00:17:36
204	1	58	3	0.01	00:14:57	07:58:12	00:20:00	07:36:24	00:23:18	12:02:12	00:14:48	10:10:06	00:10:06	11:46:24	00:15:30	07:46:18	00:11:18	06:35:00	00:09:42
205	0	64	2	0.07	00:51:01	09:25:48	01:08:00	05:41:36	00:41:54	11:03:06	01:16:12	08:21:00	00:35:12	08:28:18	00:50:18	02:33:42	00:42:36	04:12:06	00:43:24
206	0	45	6	0.44	00:38:13	11:37:48	00:27:36	10:33:12	00:29:42	11:20:06	00:39:00	12:17:18	00:41:24	13:05:18	00:31:42	10:05:54	00:31:48	08:55:24	01:09:24
207	1	44	6	0.22	00:36:34	14:13:30	00:47:00	12:52:42	00:26:36	13:57:30	00:34:42	13:29:00	00:16:30	11:52:36	00:42:42	07:57:00	00:33:18	07:08:54	00:56:42
208	1	66	2	0.01	01:26:25	09:00:48	00:59:24	05:05:24	01:06:48	09:10:06	01:38:24	06:56:42	01:21:12	07:28:36	01:14:24	07:42:06	01:43:12	06:58:54	02:01:36
209	1	43	3	2.55	01:18:33	08:24:00	02:25:12	05:03:36	01:05:12	08:17:18	01:59:54	08:48:36	01:13:12	10:54:18	01:14:12	07:29:24	00:25:12	07:42:18	01:04:48
210	0	45	6	0.57	00:48:32	10:28:48	00:57:24	10:44:36	00:44:24	09:57:36	00:58:30	11:31:18	00:28:06	11:58:00	00:36:48	11:42:24	00:48:00	09:47:06	01:10:30
211	1	69	6	0.56	00:50:39	09:20:36	00:55:54	03:50:48	00:44:42	06:11:42	00:59:48	07:40:42	00:48:00	05:49:30	00:57:30	08:49:36	00:49:24	09:04:18	00:43:12
212	0	39	6	5.03	01:05:24	12:27:42	01:01:24	11:19:12	00:46:42	13:06:12	00:54:00	12:49:00	01:18:30	12:25:12	01:05:18	08:18:00	01:42:18	08:57:48	01:24:48
213	0	62	2	36.4	00:54:20	08:21:30	00:58:30	06:48:12	01:30:06	07:24:12	01:01:42	07:22:18	01:54:36	07:39:00	01:12:06	09:11:24	02:19:06	08:56:06	01:39:00
214	0	39	6	1.83	01:12:51	11:43:54	00:34:00		00:00:00	11:28:30	01:03:30	10:42:42	01:12:18	10:16:06	00:48:30	07:57:12	03:31:12	10:26:00	00:18:36
215	1	58	1	1.11	01:38:33	10:29:42	00:26:00	07:16:24	00:23:30	08:55:48	00:22:36	07:35:30	00:14:30	06:33:30	02:14:06	10:30:48	03:03:36	08:22:30	04:53:18
216	0	61	3	0.29	02:03:29	11:00:24	00:13:42	06:28:18	00:20:12	07:22:12	00:32:54	09:38:48	02:23:30	08:08:30	02:23:36	08:47:42	03:20:30	08:28:06	05:12:00
217	1	38	6	0.04	01:08:00	12:41:12	00:17:30	08:38:30	00:26:30	12:53:30	00:19:18	10:20:12	01:43:12	08:13:42	01:53:06	11:46:54	00:53:30	07:52:00	02:23:12
218	0	39	6	5.41	01:20:39	07:30:36	01:32:24	09:28:30	00:29:06	09:43:24	01:36:18	06:39:36	01:40:42	08:19:42	01:47:24	07:45:42	00:33:06	06:58:18	02:23:24
219	0	65	2	1.27	01:42:29	03:43:54	01:35:12	03:17:18	01:18:24	04:47:12	01:40:54	03:14:12	02:00:24	04:09:30	01:42:12	03:32:42	02:11:30	06:09:24	01:37:42
220	1	64	2	0.02	01:29:57	06:15:42	01:27:36	07:25:00	01:23:30	10:35:42	01:41:48	05:04:30	01:21:36	05:01:24	01:34:54	06:38:30	01:17:24	09:39:30	01:43:00
221	1	53	3	9.39	01:41:24	12:31:42	01:55:48	11:42:12	00:41:00	08:44:48	02:18:06	08:33:06	00:58:12	10:20:54	03:08:54	08:09:12	02:24:18	10:13:06	01:29:12
222	1	39	3	0.18	00:21:13	07:08:06	00:16:48	06:00:36	00:15:00	09:21:30	00:13:06	08:24:12	00:08:24	08:56:30	00:25:48	08:06:18	00:55:42	09:48:06	00:15:00
223	0	42	3	0	00:53:43	09:09:18	00:56:18	07:07:30	00:45:42	11:02:12	00:54:48	08:49:12	00:44:36	07:56:24	01:23:18	07:20:42	01:11:54	07:36:42	00:19:24
224	1	67	1	0	00:08:56	09:07:48	00:12:54	05:51:24	00:15:54	12:10:18	00:09:06	11:50:30	00:03:12	07:27:48	00:01:30	09:59:00	00:07:00	09:42:48	00:12:54
225	0	40	6	11.17	01:05:02	10:27:24	00:33:24	09:25:06	00:34:54	11:32:36	00:46:48	09:05:24	00:57:12	10:16:12	01:05:06	05:16:06	03:37:36	08:44:06	01:18:24
226	1	40	6	10.37	01:12:54	06:44:36	00:59:54	07:25:36	00:41:54	09:33:54	01:13:24	08:44:18	00:43:12	08:53:48	00:50:42	05:22:54	04:02:24	07:08:36	01:11:24
227	1	61	3	-0.01	01:59:21	08:02:48	02:26:30	04:40:48	02:44:42	06:12:12	02:20:36	07:04:24	01:58:30	07:25:24	02:09:24	05:28:54	01:49:48	08:04:18	00:25:54
228	1	41	7	0.34	00:50:30	08:41:00	00:47:12	11:13:54	01:13:24	07:19:24	00:45:12	06:56:24	01:12:36	07:27:18	00:47:54	05:39:54	00:44:06	07:31:12	00:25:30	0	-2	-2	0	-2	-2	7	0	30	10	0	2	-2	-2	-2	2	-2	-2	-2	2	-2	-2	-2	2	-2	-2	-2	1	7	0
229	0	42	3	0.29	00:31:57	10:33:54	00:31:36	13:04:42	00:26:06	09:15:30	00:21:36	09:46:24	00:58:18	09:51:00	01:02:18	11:15:48	00:14:12	07:15:54	00:11:36	0	-2	-2	4	1	0	7	0	40	12	30	2	-2	-2	-2	2	-2	-2	-2	2	-2	-2	-2	2	-2	-2	-2	1	4	1
230	1	65	6	0	00:15:49	10:45:54	00:28:48	12:11:36	00:10:30	11:22:36	00:13:12	12:46:12	00:15:48	11:04:18	00:03:12	12:22:36	00:00:00	11:46:06	00:39:12	0	-2	-2	0	-2	-2	5	0	45	9	0	2	-2	-2	-2	1	1	2	0	2	-2	-2	-2	2	-2	-2	-2	1	1	2
231	0	68	3	-0.01	00:24:09	11:42:00	00:21:42	11:26:06	00:12:30	11:10:30	00:24:54	11:12:00	00:31:42	12:42:00	00:20:24	10:40:06	00:06:36	10:08:54	00:51:12	1	2	0	0	-2	-2	3	0	20	8	0	2	-2	-2	-2	2	-2	-2	-2	2	-2	-2	-2	2	-2	-2	-2	2	-2	-2
232	1	74	3	0	00:11:55	10:56:06	00:33:48	13:59:42	00:13:18		00:00:00	09:13:06	00:09:54	10:59:30	00:07:42	11:20:48	00:05:48	12:04:48	00:01:00	0	-2	-2	0	-2	-2	1	0	45	10	0	2	-2	-2	-2	2	-2	-2	-2	1	3	0	30	2	-2	-2	-2	2	-2	-2
233	1	45	6	9.03	00:54:19	10:25:30	01:35:54	15:43:48	00:06:12	08:33:18	00:12:48	09:09:00	01:39:54	09:50:18	00:13:30	07:28:18	02:23:30	04:43:36	01:11:36	3	1	0	1	-99	-99	4	0	15	7	0	2	-2	-2	-2	2	-2	-2	-2	2	-2	-2	-2	1	4	1	0	1	2	0
234	1	40	2	3.34	00:23:48	08:40:18	00:42:48	14:13:24	00:12:48	11:51:06	00:31:24	10:13:42	00:45:30	11:50:42	00:27:24	07:52:36	00:17:36	08:02:36	00:12:30	2	1	30	3	0	20	4	0	20	8	30	2	-2	-2	-2	1	3	1	30	2	-2	-2	-2	2	-2	-2	-2	2	-2	-2
235	1	61	2	0.01	00:12:39	11:10:24	00:02:24	11:11:12	00:12:42	08:34:00	00:24:42	09:57:24	00:11:24	08:39:48	00:07:48	06:25:18	00:29:12	07:33:06	00:00:24	0	-2	-2	0	-2	-2	2	0	30	1	0	2	-2	-2	-2	1	5	0	15	1	2	0	30	2	-2	-2	-2	1	5	0
236	0	65	3	6.03	01:40:06	05:39:36	00:57:06	08:20:48	01:27:00	04:45:24	01:31:42	05:36:06	03:34:18	07:32:18	02:02:18	04:57:36	01:07:06	05:24:36	01:43:24	4	2	30	6	5	0	7	2	0	5	0	1	3	2	0	1	5	3	0	1	6	2	0	1	3	2	0	1	6	1
237	0	46	3	2.08	00:21:28	05:29:12	00:11:48	10:56:24	00:11:42	07:47:42	00:23:54	06:28:48	00:10:06	03:29:48	01:02:48	08:02:42	00:30:00	06:42:18	00:14:30	3	1	30	2	1	30	4	0	30	6	0	1	1	0	30	1	1	0	30	2	-2	-2	-2	1	3	1	30	1	3	1
238	0	43	2	5.08	01:39:09	09:26:42	01:24:42	13:10:42	00:46:54	09:43:30	01:45:18	06:37:06	02:05:48	07:39:12	01:46:24	08:33:54	02:06:36	09:49:12	02:13:54	4	2	0	3	1	0	6	4	0	4	0	2	-2	-2	-2	1	5	5	0	1	7	1	0	1	3	3	0	2	-2	-2
239	1	75	3	-0.01	00:44:39	11:28:36	00:37:24	11:57:18	00:13:30	10:26:48	00:27:24	08:36:24	01:54:06	07:50:06	00:32:00	10:28:06	00:50:06	06:21:54	00:38:00	3	2	30	4	2	30	5	3	20	1	30	2	-2	-2	-2	1	5	2	15	1	6	2	30	1	4	2	10	2	-2	-2
240	0	55	6	7.66	00:56:09	06:38:12	00:19:12	12:01:30	00:09:18	05:48:00	01:28:48	04:50:36	02:53:18	08:11:24	00:27:18	07:07:36	00:41:12	07:54:12	01:27:36	3	1	30	4	1	0	5	0	30	10	0	2	-2	-2	-2	2	-2	-2	-2	1	5	0	10	1	1	1	30	1	2	1
241	1	55	6	0	00:46:26	11:16:30	00:50:12	14:39:18	00:45:36	10:24:00	00:54:54	11:31:54	00:49:00	12:23:54	00:47:30	09:23:12	00:36:30	09:17:54	00:41:18	0	-2	-2	2	1	30	7	2	30	7	0	2	-2	-2	-2	1	1	1	30	1	7	1	30	2	-2	-2	-2	1	2	1
242	1	42	6	2.9	00:54:14	12:02:48	00:53:00	11:14:24	00:44:24	12:38:00	00:45:12	11:58:24	00:29:54	10:40:42	00:05:36	08:49:48	01:44:36	08:34:00	01:57:12	2	1	30	1	1	0	7	0	30	6	0	2	-2	-2	-2	2	-2	-2	-2	1	5	0	30	2	-2	-2	-2	2	-2	-2
243	1	43	6	0.28	00:53:40	16:33:48	00:15:30	14:05:24	00:21:24	13:03:30	00:38:42	13:46:42	00:41:30	07:21:30	00:57:18	07:24:06	03:04:00	09:49:12	00:19:12	3	2	0	2	1	0	7	0	20	6	0	2	-2	-2	-2	2	-2	-2	-2	1	5	0	10	1	3	1	0	1	3	1
244	1	45	6	2.5	00:32:07	08:18:06	00:08:48	10:26:06	00:24:48	07:18:24	00:59:48	07:25:48	00:17:36	11:17:24	00:11:48	03:54:48	00:12:42	07:48:12	01:46:48	2	1	0	3	2	0	7	0	30	8	0	2	-2	-2	-2	1	7	1	0	2	-2	-2	-2	1	2	2	30	1	7	1
245	0	43	6	0.51	00:59:15	07:36:36	01:04:00	08:22:00	00:24:36	07:14:06	00:13:42	08:09:30	01:03:36	10:44:24	00:48:36	05:01:06	01:20:54	05:11:42	02:02:54	3	2	0	0	-2	-2	1	0	30	10	0	2	-2	-2	-2	2	-2	-2	-2	2	-2	-2	-2	1	3	1	30	2	-2	-2
246	1	21	3	0.09	00:26:00	06:45:18	01:05:06	08:12:48	00:44:12	12:22:54	00:18:42	07:26:18	00:04:48	08:51:48	00:09:54	10:02:12	00:34:18	09:01:42	00:05:36	0	-2	-2	0	-2	-2	1	1	0	6	0	2	-2	-2	-2	2	-2	-2	-2	2	-2	-2	-2	2	-2	-2	-2	2	-2	-2
247	0	21	3	2.93	00:39:04	10:45:24	00:29:54	13:46:48	00:27:12	08:21:06	00:20:12	09:54:24	01:39:30	11:28:54	00:46:30	11:11:06	00:56:24	09:50:24	00:14:18	3	1	30	3	1	30	1	1	0	6	0	2	-2	-2	-2	1	1	0	20	2	-2	-2	-2	1	2	1	30	1	2	1
248	1	46	6	0	01:03:41	06:41:54	00:43:24	10:40:36	00:50:00	04:26:00	00:58:36	06:11:30	01:20:42	05:50:00	01:16:18	07:46:54	00:17:18	04:19:54	01:59:30	1	1	0	3	0	30	4	0	15	4	0	2	-2	-2	-2	1	3	0	30	2	-2	-2	-2	2	-2	-2	-2	1	5	0
249	0	50	2	0.62	01:07:59	05:54:54	00:49:06	08:35:24	00:25:06	04:03:42	00:42:30	04:40:18	01:25:42	06:55:36	01:43:24	09:17:48	00:49:00	05:39:42	02:05:24	0	-2	-2	7	1	0	7	4	0	4	0	2	-2	-2	-2	1	7	1	0	1	4	0	20	1	2	1	0	1	2	1
250	1	73	3	0.22	00:20:35	07:24:18	00:07:12	12:34:18	00:10:30	04:52:12	00:22:36	06:12:36	00:21:42	07:57:12	01:10:00	05:37:06	00:03:48	06:15:54	00:09:48	3	0	30	7	0	30	7	0	30	1	0	2	-2	-2	-2	1	6	2	0	1	6	0	15	1	2	1	0	1	5	0
251	1	40	6	0.14	00:52:15	07:04:18	00:47:06	09:27:30	00:21:30	07:06:18	00:58:48	07:42:54	00:58:18	06:04:30	00:23:24	03:53:30	01:56:00	02:25:18	00:41:36	0	-2	-2	0	-2	-2	5	-99	-99	0	30	2	-2	-2	-2	2	-2	-2	-2	2	-2	-2	-2	2	-2	-2	-2	2	-2	-2
252	0	21	3	20.93	01:03:12	07:10:48	01:55:24	11:45:24	00:38:00	10:33:36	01:15:18	13:24:24	01:20:48	11:32:24	00:28:48	14:59:06	02:06:00	09:35:06	02:04:36	4	2	0	1	1	30	2	0	30	5	0	2	-2	-2	-2	2	-2	-2	-2	1	2	0	30	1	4	2	0	1	1	1
253	0	44	6	28.18	01:05:13	11:21:30	01:29:48	13:33:06	00:42:54	10:52:24	02:07:36	12:10:18	01:23:00	11:06:00	01:06:06	05:58:06	01:57:24	06:55:54	02:07:00	4	0	45	3	0	30	3	1	0	8	0	2	-2	-2	-2	2	-2	-2	-2	1	5	0	30	1	3	0	45	1	2	1
254	1	22	3	1.39	00:35:59	08:53:54	00:21:42	13:26:12	00:33:42	10:19:48	00:35:42	08:59:18	00:55:24	10:54:48	00:37:48	10:35:30	00:47:00	09:19:24	00:30:18	1	0	30	1	1	0	2	0	30	7	0	2	-2	-2	-2	2	-2	-2	-2	2	-2	-2	-2	2	-2	-2	-2	1	3	0
255	0	42	2	0.66	01:01:15	06:00:12	01:13:42	07:14:54	00:37:18	07:55:30	00:44:30	04:39:12	02:13:06	05:15:06	01:00:00	09:43:36	00:42:18	07:49:30	00:42:30	4	2	30	0	-2	-2	4	7	0	4	0	1	5	8	0	1	6	4	0	2	-2	-2	-2	1	1	1	30	1	1	1
256	1	41	6	1.06	00:46:52	07:32:30	01:44:54	07:49:00	00:17:24	06:02:00	00:31:24	05:39:48	01:05:36	06:07:42	01:04:42	09:46:54	00:33:12	10:02:18	00:18:18	1	1	0	4	4	0	5	3	0	6	0	1	3	2	0	1	4	5	5	2	-2	-2	-2	1	2	1	0	2	-2	-2
257	0	44	6	1.6	00:44:32	13:45:00	00:51:42	14:31:12	00:18:06	13:14:42	01:11:24	13:48:00	00:25:36	15:01:54	01:24:18	11:24:48	00:12:36	14:34:12	00:59:12	2	1	0	0	-2	-2	5	0	45	12	0	2	-2	-2	-2	2	-2	-2	-2	2	-2	-2	-2	1	3	0	45	1	4	0
258	1	57	3	0.38	00:39:04	09:41:48	00:15:18	08:41:30	00:27:48	05:23:54	00:20:36	08:36:54	01:05:54	10:55:36	00:55:00	06:06:06	00:38:00	16:58:18	00:53:30	1	3	30	7	1	30	7	0	10	7	0	2	-2	-2	-2	2	-2	-2	-2	2	-2	-2	-2	2	-2	-2	-2	1	2	0
259	0	56	3	0.03	01:07:23	08:24:24	01:16:48	12:19:30	00:41:12	08:12:06	01:08:30	05:30:30	00:57:36	06:53:00	01:26:00	06:35:54	01:29:12	09:56:30	00:52:36	5	2	0	6	4	0	7	2	0	6	0	1	5	2	0	1	6	2	0	1	7	2	0	2	-2	-2	-2	2	-2	-2
260	0	43	2	31.2	00:40:23	11:09:30	01:03:06	09:14:48	00:15:36	07:29:42	01:09:00	10:31:00	01:12:24	09:41:42	01:16:18	09:00:48	01:27:06	05:49:30	01:57:36	7	1	5	7	1	5	7	1	5	7	5	2	-2	-2	-2	2	-2	-2	-2	2	-2	-2	-2	1	7	1	5	1	7	1
261	0	46	7	2.97	00:42:14	13:36:06	00:42:06	12:47:12	00:19:18	14:56:00	00:11:54	12:09:06	00:20:00	11:16:54	01:00:24	10:29:48	01:34:12	12:09:42	01:08:30	2	1	15	1	0	40	2	1	0	9	0	2	-2	-2	-2	2	-2	-2	-2	2	-2	-2	-2	1	2	1	0	2	-2	-2
262	1	78	1	1.34	00:40:14	05:57:12	00:43:06	11:04:42	00:39:42	09:35:18	00:47:42	08:40:00	01:00:18	08:07:06	00:30:54	06:15:12	00:26:12	07:40:12	00:43:06	0	-2	-2	4	1	0	3	1	30	7	0	2	-2	-2	-2	1	7	3	0	2	-2	-2	-2	2	-2	-2	-2	2	-2	-2
263	0	46	6	3.43	00:45:11	11:38:24	01:50:42	10:48:00	00:19:12	09:47:36	00:49:54	12:37:48	00:26:36	09:50:12	01:09:12	06:26:48	00:07:00	08:06:30	00:57:42	1	1	30	1	0	30	2	0	30	9	0	2	-2	-2	-2	2	-2	-2	-2	2	-2	-2	-2	1	1	1	30	1	1	0
264	1	45	6	1.17	00:53:35	12:16:36	00:56:24	12:22:42	01:03:12	12:53:12	01:15:42	08:10:18	00:58:24	11:05:36	00:54:30	07:47:18	00:27:12	05:32:12	00:47:54	0	-2	-2	6	0	30	6	1	0	10	0	2	-2	-2	-2	1	1	7	0	1	6	1	0	2	-2	-2	-2	1	1	1
265	1	42	6	3.53	01:07:23	13:04:54	00:58:48	14:58:30	00:53:30	13:22:54	00:30:48	12:00:36	00:58:30	10:52:54	01:58:42	08:59:12	02:54:48	07:24:48	00:01:18	5	1	0	3	0	30	3	0	20	10	0	2	-2	-2	-2	2	-2	-2	-2	2	-2	-2	-2	1	5	1	0	1	3	0
266	0	43	6	15.05	00:32:20	12:16:24	01:30:00	14:04:12	00:17:18	12:35:48	00:58:48	12:15:36	00:32:36	13:57:06	00:40:48	10:58:24	00:22:00	11:20:48	01:10:12	5	1	0	5	1	0	0	-2	-2	6	0	2	-2	-2	-2	2	-2	-2	-2	2	-2	-2	-2	1	6	1	0	1	2	6
267	0	31	2	0.09	01:24:35	08:54:48	01:04:48	11:47:12	00:25:42	10:38:24	01:21:48	07:55:48	02:09:12	08:33:42	01:09:36	11:04:36	02:04:00	08:58:30	01:37:36	4	1	0	2	0	30	7	3	0	4	0	2	-2	-2	-2	1	5	2	0	1	6	2	15	1	4	0	20	1	7	0
268	1	43	3	1.13	00:38:28	11:57:00	00:42:12	12:11:12	00:19:48	12:41:30	00:18:42	12:00:48	00:42:54	10:55:00	00:12:18	06:22:06	00:53:12	07:46:42	01:28:06
269	0	40	6	0.94	00:32:21	10:52:24	00:27:48	12:35:18	00:34:30	13:26:54	00:19:12	10:32:06	00:43:30	13:47:18	00:23:48	09:42:18	01:12:36	10:00:36	00:11:36	3	2	30	3	2	30	3	3	0	7	0	2	-2	-2	-2	2	-2	-2	-2	2	-2	-2	-2	1	3	1	0	1	3	1
270	1	40	2	5.5	01:15:14	12:05:06	00:25:24	10:24:36	00:47:36	10:15:00	00:30:24	08:47:00	00:50:30	06:32:30	00:48:18	04:10:42	04:43:42	07:47:48	01:19:12	3	1	30	1	1	10	3	0	40	7	0	2	-2	-2	-2	1	3	1	30	1	3	0	20	1	2	1	0	1	2	1
271	0	48	3	5.1	01:21:52	07:51:48	00:27:12	07:44:12	00:27:06	04:31:42	00:11:36	04:57:30	01:03:24	05:16:00	00:10:00	04:44:30	04:46:30	05:22:36	03:03:00	3	1	15	3	2	0	7	2	30	3	0	2	-2	-2	-2	1	4	2	0	1	3	0	15	1	3	1	10	1	2	1
272	0	47	6	5.41	01:22:30	10:46:36	01:53:24	13:46:42	00:21:36	08:09:06	01:59:00	07:13:54	01:38:18	08:50:36	02:28:18	09:24:06	01:09:36	07:54:12	00:45:12	4	1	30	2	1	0	7	6	0	6	0	2	-2	-2	-2	2	-2	-2	-2	2	-2	-2	-2	1	3	1	30	1	2	1
273	1	41	7	6.41	01:04:42	08:57:24	01:32:54	11:31:30	00:20:24	08:58:24	01:26:06	07:20:48	01:51:48	06:31:42	00:49:12	05:04:48	01:03:18	07:38:06	01:14:06	5	0	15	7	0	30	6	1	0	9	0	2	-2	-2	-2	1	7	2	0	2	-2	-2	-2	2	-2	-2	-2	1	2	1
274	0	51	3	0.75	01:20:20	06:41:48	01:36:42	09:21:30	00:53:18	05:35:48	00:39:18	06:20:18	01:44:12	05:29:06	00:57:06	06:26:54	02:01:30	06:28:12	01:35:30	2	3	50	3	3	15	5	1	10	2	30	2	-2	-2	-2	1	5	6	30	1	5	0	30	2	-2	-2	-2	1	3	1
275	0	45	7	5.33	00:28:25	10:41:36	01:26:00	11:03:30	00:14:18	10:19:48	00:16:06	12:57:06	00:05:36	08:45:30	01:24:18	08:15:24	00:24:12	11:19:12	00:05:42
276	1	41	3	5.47	01:03:08	09:01:12	00:41:30	09:21:48	00:40:24	07:36:24	01:18:30	08:56:54	01:33:12	08:34:24	01:08:00	06:01:00	01:32:18	07:24:48	01:06:18	0	-2	-2	2	0	15	7	3	0	8	0	2	-2	-2	-2	2	-2	-2	-2	2	-2	-2	-2	1	4	1	0	1	7	0
277	0	39	1	13.56	01:00:22	08:05:48	00:19:18	08:30:36	00:45:54	06:47:00	01:22:54	06:05:48	01:36:48	07:06:54	01:47:24	06:40:06	01:55:24	08:33:12	00:49:48	5	1	0	5	1	0	7	1	0	2	0	1	2	2	0	1	5	8	0	2	-2	-2	-2	1	6	1	0	1	1	1
278	1	62	2	0.36	01:41:27	05:03:30	01:17:06	05:33:24	01:19:42	06:11:06	01:25:06	04:03:18	05:10:24	05:56:48	00:22:48	04:55:30	01:18:00	07:25:54	00:59:36	5	1	10	6	2	10	7	7	30	2	30	1	5	5	0	1	7	5	0	1	5	0	20	1	7	1	10	1	6	0
279	1	39	6	2.06	00:38:54	10:02:00	00:52:06	12:26:00	00:28:36	11:58:48	00:29:54	08:25:54	00:41:48	08:18:00	01:02:36	07:19:18	00:51:36	11:12:24	00:20:06	4	1	0	2	0	30	2	0	30	-99	-99	2	-2	-2	-2	1	2	2	0	2	-2	-2	-2	1	3	1	0	1	2	0
280	1	43	3	8.04	00:46:00	09:16:24	00:42:30	08:53:42	00:48:18	09:36:12	00:58:30	06:54:36	01:17:06	07:42:06	00:54:18	06:45:54	00:41:48	08:05:06	00:55:48	1	1	7	0	-2	-2	4	3	6	7	16	1	5	2	7	1	3	1	8	1	4	1	5	2	-2	-2	-2	2	-2	-2
281	1	37	6	6.03	00:35:49	07:56:36	00:18:18	07:37:36	00:17:12	10:48:06	00:43:18	08:05:18	01:02:24	08:55:06	01:03:42	05:10:48	01:18:06	07:34:12	00:09:54	2	0	40	4	1	30	3	1	30	5	30	2	-2	-2	-2	1	5	1	20	2	-2	-2	-2	1	2	0	40	1	4	1
282	0	41	6	3.95	01:11:29	11:34:12	01:03:00	09:03:42	00:43:36	14:54:54	01:14:12	10:21:18	01:38:30	12:12:36	01:15:36	07:27:12	02:15:54	09:01:42	00:37:12	2	0	40	4	1	20	3	1	30	7	50	2	-2	-2	-2	1	3	0	20	2	-2	-2	-2	1	2	0	40	1	4	1
283	0	44	7	6.15	00:31:32	12:22:24	00:24:06	12:09:00	00:23:48	10:34:54	00:23:48	10:57:18	00:23:48	11:27:42	01:49:54	08:41:24	00:21:18	07:40:24	00:37:06	1	1	15	1	0	30	5	0	20	10	30	2	-2	-2	-2	2	-2	-2	-2	2	-2	-2	-2	1	2	1	15	1	2	1
284	0	37		0	01:16:43	09:21:00	01:33:12	09:12:06	00:20:18	07:17:54	02:00:00	08:32:30	01:19:00	11:19:48	00:54:30	10:02:54	01:05:30	07:38:48	01:44:30	2	1	30	1	1	0	7	0	30	5	0	2	-2	-2	-2	2	-2	-2	-2	2	-2	-2	-2	1	2	1	0	1	2	1
285	0	64	3	7.96	02:01:34	08:50:12	02:33:12	07:24:06	02:26:54	07:51:36	01:41:42	07:24:06	02:29:54	08:42:24	02:13:36	08:08:18	02:40:24	09:54:48	01:01:00
286	1	63	1	0.17	01:36:17	07:50:12	01:23:24	07:14:42	01:49:54	08:33:30	01:41:36	05:47:54	01:22:12	06:43:48	02:22:24	06:55:42	01:20:06	06:11:54	01:15:36
287	0	42	6	13.17	00:40:23	11:05:54	00:28:18	07:36:54	01:07:18	07:59:36	01:09:30	11:15:06	00:47:12	13:36:12	00:17:54	10:08:24	02:00:12	10:53:00	00:24:30
288	1	47	6	4.88	00:27:03	11:52:48	00:25:00	08:16:24	01:03:48	12:11:36	00:34:24	13:03:54	00:29:00	14:10:42	00:18:18	08:46:42	00:41:48	09:10:24	00:11:12
289	1	38	3	2.06	00:29:45	09:34:42	00:02:36	00:37:36	00:02:06	09:46:00	00:21:24	12:10:00	00:26:48	12:42:30	00:37:24	08:48:18	00:59:24	04:58:42	01:13:00	1	1	10	0	-2	-2	0	-2	-2	10	59	2	-2	-2	-2	2	-2	-2	-2	2	-2	-2	-2	1	2	1	10	2	-2	-2
290	0	41	7	10.25	01:13:05	09:09:48	00:21:36	09:58:18	01:38:36	11:09:36	00:29:24	06:41:18	00:26:18	10:29:12	01:48:42	07:15:24	02:30:00	07:34:12	02:28:42	4	1	30	3	1	30	7	2	0	5	0	2	-2	-2	-2	1	5	2	0	2	-2	-2	-2	1	5	2	0	1	2	1
291	1	43	6	3.21	00:28:27	11:03:36	00:26:18	10:43:24	01:04:24	12:25:12	00:25:36	08:29:36	00:35:48	09:23:06	00:26:18	13:27:00	00:30:36	10:09:48	00:12:36	2	1	0	2	1	0	1	0	10	2	0	2	-2	-2	-2	1	5	1	30	2	-2	-2	-2	1	2	1	0	2	-2	-2
292	1	75	2	0	00:03:47	10:47:24	00:02:06	09:54:54	00:00:12	11:36:18	00:03:24	07:28:18	00:02:12	10:23:54	00:00:06	09:03:48	00:18:06	07:03:18	00:00:24	0	-2	-2	3	0	45	0	-2	-2	3	30	2	-2	-2	-2	2	-2	-2	-2	2	-2	-2	-2	2	-2	-2	-2	2	-2	-2
293	0	76	6	0	00:46:34	16:09:48	01:11:36	13:33:54	00:09:24	13:25:06	00:02:54	13:45:54	01:12:24	16:08:12	01:10:18	12:45:00	01:31:12	14:02:06	00:08:12	0	-2	-2	0	-2	-2	5	1	30	-99	-99	2	-2	-2	-2	1	5	1	30	2	-2	-2	-2	2	-2	-2	-2	1	3	1
294	1	36	3	5.32	01:00:26	07:47:48	01:06:00	10:00:30	00:34:00	10:22:54	00:22:36	06:05:18	02:02:06	04:39:00	00:33:42	09:58:54	02:04:48	10:50:06	00:57:06
295	0	44	7	1.29	01:02:21	09:20:36	01:55:48	14:54:18	00:27:24	11:31:00	00:42:18	10:52:00	00:58:00	09:08:18	01:15:18	09:41:18	00:52:30	11:20:30	01:14:12
296	1	38	6	0.64	00:49:45	07:27:30	01:07:36	08:03:42	00:24:48	08:46:36	00:26:00	06:20:00	01:09:24	08:47:06	01:14:48	11:34:36	00:36:00	08:20:24	00:54:06	3	1	0	7	1	30	5	0	30	1	0	2	-2	-2	-2	1	7	1	30	1	5	0	30	1	3	1	0	1	7	1
297	1	40	6	3.82	00:32:20	07:54:42	00:16:54	08:01:06	01:11:06	12:35:00	00:12:42	06:40:06	00:16:06	08:10:12	00:31:24	05:28:06	01:31:36	06:55:30	00:13:18	2	2	20	2	1	0	5	1	0	4	0	1	1	3	0	1	7	8	0	1	5	0	20	1	2	1	30	1	2	1
298	1	43	7	11.26	01:05:45	08:29:00	01:49:18	06:36:00	01:13:36	07:57:30	00:38:06	06:55:48	01:31:36	10:06:06	00:22:42	05:14:30	01:04:24	10:25:36	02:19:24	3	2	0	3	2	0	3	1	0	4	0	2	-2	-2	-2	1	7	5	45	1	2	1	20	1	3	1	50	1	2	1
299	0	45	6	1.43	00:58:12	10:52:48	00:36:06	09:10:00	00:20:06	14:23:48	00:25:00	12:06:06	01:38:48	07:50:54	00:41:48	07:07:36	00:25:18	09:51:18	02:50:18
300	0	48	2	1.93	00:30:55	06:07:00	00:41:06	05:49:48	00:40:42	07:38:30	00:12:42	07:27:00	00:02:06	08:38:06	00:30:42	05:29:54	00:20:00	07:30:42	01:22:36	1	2	50	2	4	0	2	2	50	2	0	2	-2	-2	-2	1	5	4	0	2	-2	-2	-2	2	-2	-2	-2	1	2	2
301	1	40	3	0.85	00:48:08	11:12:00	00:28:48	06:32:42	01:36:00	12:04:54	00:28:42	12:25:30	01:18:36	09:15:24	00:44:48	10:42:36	00:16:42	06:03:30	00:49:18	4	1	30	4	1	30	7	1	30	8	0	1	7	1	30	1	7	0	30	1	7	0	0	1	5	1	30	1	5	1
302	0	39	2	0.47	01:00:48	13:05:36	00:30:36	09:40:54	01:17:36	09:18:30	00:33:48	12:11:36	00:46:18	07:34:18	01:24:48	07:29:42	01:41:18	09:15:06	00:54:30	2	-99	-99	0	-2	-2	3	0	20	15	0	2	-2	-2	-2	2	-2	-2	-2	1	5	0	0	2	-2	-2	-2	1	5	1
303	0	46	6	6.41	01:30:56	13:30:36	02:16:42	13:02:36	01:30:48	09:51:54	01:06:36	08:32:06	01:41:36	09:19:48	00:51:30	09:11:48	01:26:54	14:24:24	02:27:18	3	1	0	0	-2	-2	1	1	0	6	0	2	-2	-2	-2	1	1	1	0	2	-2	-2	-2	1	3	1	0	1	2	1
304	1	42	2	1.53	00:42:40	08:06:36	00:58:18	07:39:00	00:37:18	09:34:30	00:34:54	06:33:48	00:59:24	08:37:24	00:40:54	10:17:06	00:49:42	08:20:18	00:28:54	2	0	30	1	0	30	2	0	15	10	0	2	-2	-2	-2	2	-2	-2	-2	2	-2	-2	-2	2	-2	-2	-2	1	1	0
305	0	48	3	0	00:47:30	08:22:54	01:00:48	09:07:42	01:05:42	08:11:12	00:35:00	08:27:42	00:47:24	08:49:36	00:45:36	06:34:36	00:43:24	07:43:54	00:34:36	0	-2	-2	1	1	0	3	2	0	8	0	1	1	0	30	1	3	2	0	2	-2	-2	-2	2	-2	-2	-2	1	1	0
306	1	49	3	0.83	00:32:46	10:26:48	01:00:54	11:16:24	00:24:48	12:08:12	00:21:48	11:34:24	00:24:24	10:04:30	00:41:42	06:02:48	00:34:42	08:04:42	00:26:54	1	0	50	0	-2	-2	7	4	0	5	0	2	-2	-2	-2	2	-2	-2	-2	2	-2	-2	-2	1	3	1	0	1	1	1
[truncated: 58 more columns]

## Sheet: Coding
Sex	0	Male
	1	Female
Education	1	Primary school
	2	Secondary vocational school
	3	High school/ technical school
	4	University education
	5	masters or Ph.D.
GPAQ_workVPA1	1	Yes
	2	No
GPAQ_workMPA1	1	Yes
	2	No
GPAQ_transport1	1	Yes
	2	No
GPAQ_leisure_VPA1	1	Yes
	2	No
GPAQ_leisure_MPA1	1	Yes
	2	No
EHIS_occupation1	1	Mostly sitting or standing
	2	Mostly walking or tasks of moderate physical effort
	3	Mostly heavy labour or physically demanding work
	4	Not performing any working tasks
	5	Don't know, don't want to answer
EHIS_walk_time1	1	10-29 minutes per day
	2	30-59 minutes per day
	3	1 hour to less than 2 hours per day
	4	2 hours to less than 3 hours per day
	5	3 hours or more per day
EHIS_cycle_time1	1	10-29 minutes per day
	2	30-59 minutes per day
	3	1 hour to less than 2 hours per day
	4	2 hours to less than 3 hours per day
	5	3 hours or more per day
EHIS_PA_30_150min1	1	Yes
	2	No
	3	Don't know, don't want to answer
EHIS_siting_time1	1	Less than 4 hours
	2	4 hours to less than 6 hours
	3	6 hours to less than 8 hours
	4	8 hours to less than 10 hours
	5	10 hours to less than 12 hours
	6	12 hours or more
GPAQ_workVPA2	0	No
	1	Yes
GPAQ_workMPA2	0	No
	1	Yes
GPAQ_transport2	0	No
	1	Yes
GPAQ_leisure_VPA2	0	No
	1	Yes
GPAQ_leisure_MPA2	0	No
	1	Yes
EHIS_occupation2	1	Mostly sitting or standing
	2	Mostly walking or tasks of moderate physical effort
	3	Mostly heavy labour or physically demanding work
	4	Not performing any working tasks
	5	Don't know, don't want to answer
EHIS_walk_time2	1	10-29 minutes per day
	2	30-59 minutes per day
	3	1 hour to less than 2 hours per day
	4	2 hours to less than 3 hours per day
	5	3 hours or more per day
EHIS_cycle_time2	1	10-29 minutes per day
	2	30-59 minutes per day
	3	1 hour to less than 2 hours per day
	4	2 hours to less than 3 hours per day
	5	3 hours or more per day
EHIS_PA_30_150min2	1	Yes
	2	No
	3	Don't know, don't want to answer
EHIS_siting_time2	1	Less than 4 hours
	2	4 hours to less than 6 hours
	3	6 hours to less than 8 hours
	4	8 hours to less than 10 hours
	5	10 hours to less than 12 hours
	6	12 hours or more
